# Supplementary material for: Spatial epidemiology and genetic diversity of SARS-CoV-2 and related coronaviruses in domestic and wild animals
Source: PLoS One. 2021 Dec 15;16(12):e0260635. doi: 10.1371/journal.pone.0260635 (PMC8673647; doi:10.1371/journal.pone.0260635)
Supplement: S1 Table — (XLSX) [file pone.0260635.s001.xlsx]

## Sheet: Sheet1
SL No.	Accession No.	Virus name	Type	Collection date	Continent	Country	Sequence length	Host	Patient age	Gender	Clade	Pango lineage	Variant
1	EPI_ISL_1005699	hCoV-19/cat/Switzerland/ZH-UZH-Cat1/2020	betacoronavirus	2020-11-16	Europe	Switzerland	29663	Felis catus	4	Male	GR	B.1.1.39	NA
2	EPI_ISL_1014982	hCoV-19/mink/USA/WI-CDC-CXWE-2473/2020	betacoronavirus	2020-10-13	North America	USA	29802	Neovison vison	unknown	unknown	GH	B.1	NA
3	EPI_ISL_1098866	hCoV-19/bat/Yunnan/PrC31/2018	betacoronavirus	2018-08	Asia	China	29749	Rhinolophus bat	unknown	unknown	S	A.2	NA
4	EPI_ISL_1119674	hCoV-19/Switzerland/NE-ETHZ-501140/2020	betacoronavirus	2020-11-07	Europe	Switzerland	29860	Human	unknown	unknown	GH	B.1.160.29	NA
5	EPI_ISL_1119752	hCoV-19/Switzerland/NE-ETHZ-501269/2020	betacoronavirus	2020-11-08	Europe	Switzerland	29836	Human	unknown	unknown	GH	B.1.160.29	NA
6	EPI_ISL_1181295	hCoV-19/Germany/NW-UBI-173/2020	betacoronavirus	2020-08-23	Europe	Germany	29714	Human	unknown	unknown	GR	B.1.1.305	NA
7	EPI_ISL_1185935	hCoV-19/Mexico/BCN-ALSR-7159/2021	betacoronavirus	2021-01-23	North America	Mexico	29893	Human	unknown	unknown	G	B.1.232	NA
8	EPI_ISL_1218882	hCoV-19/cat/USA/FL-BPHL-1081/2021	betacoronavirus	2021-02-22	North America	USA	29810	Felis catus	unknown	unknown	GH	B.1.2	NA
9	EPI_ISL_1218883	hCoV-19/cat/USA/FL-BPHL-1082/2021	betacoronavirus	2021-02-22	North America	USA	29782	Felis catus	unknown	unknown	GH	B.1.596	NA
10	EPI_ISL_1218884	hCoV-19/cat/USA/FL-BPHL-1083/2021	betacoronavirus	2021-02-22	North America	USA	29831	Felis catus	unknown	unknown	GH	B.1.2	NA
11	EPI_ISL_1241386	hCoV-19/dog/USA/CT-CVMDL-1/2021	betacoronavirus	2021-02-12	North America	USA	29869	Canis lupus familiaris	3 months	Female	GH	B.1.2	NA
12	EPI_ISL_1304106	hCoV-19/USA/TX-HMH-MCoV-29550/2021	betacoronavirus	2021-01-25	North America	USA	29850	Human	unknown	unknown	G	B.1.232	NA
13	EPI_ISL_1315074	hCoV-19/dog/USA/TX-TAMU-21-005988-002-466/2021	betacoronavirus	2021-02-12	North America	USA	29784	Canis lupus familiaris	15	Male	GRY	B.1.1.7	VOC Alpha 202012/01 GRY (B.1.1.7+Q.x) first detected in the UK
14	EPI_ISL_1315075	hCoV-19/cat/USA/TX-TAMU-21-005988-005-467/2021	betacoronavirus	2021-02-12	North America	USA	29784	Felis catus	12	Male	GRY	B.1.1.7	VOC Alpha 202012/01 GRY (B.1.1.7+Q.x) first detected in the UK
15	EPI_ISL_1358217	hCoV-19/cat/Japan/VetC1/2020	betacoronavirus	2020-09	Asia	Japan	29781	Felis catus	unknown	unknown	GR	B.1.1.214	NA
16	EPI_ISL_1358218	hCoV-19/cat/Japan/VetC7/2021	betacoronavirus	2021-01	Asia	Japan	29781	Felis catus	unknown	unknown	GR	B.1.1.214	NA
17	EPI_ISL_1392906	hCoV-19/mink/France/IDF-CVL-UCN-IPP-ANSES-28-C-28/2020	betacoronavirus	2020-11-15	Europe	France	29897	Neovison vison	unknown	unknown	GH	B.1.160	NA
18	EPI_ISL_1443170	hCoV-19/lion/Spain/CT-ZooBarcelona-CR-129-IrsiCaixaP002TH1G10/2020	betacoronavirus	2020-11-10	Europe	Spain	29815	Panthera leo	4	Male	GV	B.1.177	NA
19	EPI_ISL_1443177	hCoV-19/lion/Spain/CT-ZooBarcelona-CR-158-62-IrsiCaixaP002TH1H11/2020	betacoronavirus	2020-11-18	Europe	Spain	29814	Panthera leo	unknown	unknown	G	B.1.177.87	NA
20	EPI_ISL_1443179	hCoV-19/lion/Spain/CT-ZooBarcelona-CR-158-2-IrsiCaixaP002TH1H2/2020	betacoronavirus	2020-11-11	Europe	Spain	29817	Panthera leo	4	Male	G	B.1.177.87	NA
21	EPI_ISL_1443181	hCoV-19/lion/Spain/CT-ZooBarcelona-CR-158-28-IrsiCaixaP002TH1H4/2020	betacoronavirus	2020-11-13	Europe	Spain	29814	Panthera leo	16	Female	G	None	NA
22	EPI_ISL_1443185	hCoV-19/lion/Spain/CT-ZooBarcelona-CR-142-IrsiCaixaR003MP1E12/2020	betacoronavirus	2020-11-23	Europe	Spain	29542	Panthera leo	16	Female	G	None	NA
23	EPI_ISL_1491621	hCoV-19/Russia/NGR-RII-MH14689S/2021	betacoronavirus	2021-02-17	Europe	Russia	29772	Human	66	Male	G	B.1	NA
24	EPI_ISL_1492265	hCoV-19/Czech Republic/NRL-3699/2021	betacoronavirus	2021-02-18	Europe	Czech Republic	29813	Human	27	Male	GRY	B.1.1.7	VOC Alpha 202012/01 GRY (B.1.1.7+Q.x) first detected in the UK
25	EPI_ISL_1497613	hCoV-19/lion/Czech Republic/3855-1/2021	betacoronavirus	2021-02-25	Europe	Czech Republic	29717	Panthera leo	unknown	unknown	GRY	B.1.1.7	VOC Alpha 202012/01 GRY (B.1.1.7+Q.x) first detected in the UK
26	EPI_ISL_1497614	hCoV-19/leopard/Czech Republic/4102-5/2021	betacoronavirus	2021-03-01	Europe	Czech Republic	29717	Prionailurus bengalensis euptilurus	2	Male	GRY	B.1.1.7	VOC Alpha 202012/01 GRY (B.1.1.7+Q.x) first detected in the UK
27	EPI_ISL_1497615	hCoV-19/gorilla/Czech Republic/4243-6/2021	betacoronavirus	2021-03-03	Europe	Czech Republic	29717	Gorilla gorilla gorilla	30	Female	GRY	B.1.1.7	VOC Alpha 202012/01 GRY (B.1.1.7+Q.x) first detected in the UK
28	EPI_ISL_1497616	hCoV-19/tiger/Czech Republic/4243-7/2021	betacoronavirus	2021-03-03	Europe	Czech Republic	29717	Panthera tigris jacksoni	14	Male	GRY	B.1.1.7	VOC Alpha 202012/01 GRY (B.1.1.7+Q.x) first detected in the UK
29	EPI_ISL_1497617	hCoV-19/gorilla/Czech Republic/5145-2/2021	betacoronavirus	2021-03-17	Europe	Czech Republic	29717	Gorilla gorilla gorilla	48	Female	GRY	B.1.1.7	VOC Alpha 202012/01 GRY (B.1.1.7+Q.x) first detected in the UK
30	EPI_ISL_1511561	hCoV-19/USA/PA-VSP0909/2021	betacoronavirus	2021-03-01	North America	USA	29882	Human	unknown	unknown	GH	B.1.509	NA
31	EPI_ISL_1534139	hCoV-19/Sweden/SUS0000620/2021	betacoronavirus	2021-03-31	Europe	Sweden	29830	Human	63	Male	GRY	B.1.1.7	VOC Alpha 202012/01 GRY (B.1.1.7+Q.x) first detected in the UK
32	EPI_ISL_1623813	hCoV-19/USA/TX-BSWTemple-ILLR10068L001/2021	betacoronavirus	2021-03-08	North America	USA	29845	Human	25	Male	GRY	B.1.1.7	VOC Alpha 202012/01 GRY (B.1.1.7+Q.x) first detected in the UK
33	EPI_ISL_1623818	hCoV-19/USA/TX-BSWTemple-ILLR10074L001/2021	betacoronavirus	2021-03-24	North America	USA	29846	Human	20	Male	GRY	B.1.1.7	VOC Alpha 202012/01 GRY (B.1.1.7+Q.x) first detected in the UK
34	EPI_ISL_1699443	hCoV-19/bat/Yunnan/RsYN03/2019	betacoronavirus	2019-10-22	Asia	China	29737	Rhinolophus sinicus	unknown	unknown	O	None	NA
35	EPI_ISL_1699445	hCoV-19/bat/Yunnan/RmYN05/2020	betacoronavirus	2020-05-25	Asia	China	29712	Rhinolophus malayanus	unknown	unknown	S	None	NA
36	EPI_ISL_1699446	hCoV-19/bat/Yunnan/RpYN06/2020	betacoronavirus	2020-05-25	Asia	China	29793	Rhinolophus pusillus	unknown	unknown	S	A.2.5	NA
37	EPI_ISL_1699447	hCoV-19/bat/Yunnan/RmYN07/2020	betacoronavirus	2020-06-03	Asia	China	29734	Rhinolophus malayanus	unknown	unknown	O	None	NA
38	EPI_ISL_1699448	hCoV-19/bat/Yunnan/RmYN08/2020	betacoronavirus	2020-07-14	Asia	China	29712	Rhinolophus malayanus	unknown	unknown	S	None	NA
39	EPI_ISL_1740499	hCoV-19/lion/Spain/CT-ZooBarcelona-CR_162.1.1-R009AO3D1/2020	betacoronavirus	2020-11-13	Europe	Spain	29515	Panthera leo	33	Female	O	None	NA
40	EPI_ISL_1804577	hCoV-19/USA/GA-CDC-STM-000054257/2021	betacoronavirus	2021-04-10	North America	USA	29817	Human	14	Male	GRY	B.1.1.7	VOC Alpha 202012/01 GRY (B.1.1.7+Q.x) first detected in the UK
41	EPI_ISL_1836058	hCoV-19/USA/TN-CDC-ASC210048870/2021	betacoronavirus	2021-04-06	North America	USA	29883	Human	51	Female	GRY	B.1.1.7	VOC Alpha 202012/01 GRY (B.1.1.7+Q.x) first detected in the UK
42	EPI_ISL_1836122	hCoV-19/USA/RI-CDC-ASC210049049/2021	betacoronavirus	2021-04-06	North America	USA	29880	Human	44	Male	GRY	B.1.1.7	VOC Alpha 202012/01 GRY (B.1.1.7+Q.x) first detected in the UK
43	EPI_ISL_1914577	hCoV-19/cat/Argentina/PAIS-A0344/2020	betacoronavirus	2020-09-05	South America	Argentina	29812	Felis catus	unknown	unknown	GH	B.1.499	NA
44	EPI_ISL_1927854	hCoV-19/Japan/PG-29183/2021	betacoronavirus	2021-02-02	Asia	Japan	29781	Human	unknown	unknown	GR	B.1.1.214	NA
45	EPI_ISL_1937650	hCoV-19/USA/GA-CDC-2-4282444/2021	betacoronavirus	2021-04-12	North America	USA	29827	Human	44	Female	GRY	B.1.1.7	VOC Alpha 202012/01 GRY (B.1.1.7+Q.x) first detected in the UK
46	EPI_ISL_2002060	hCoV-19/Czech Republic/NRL_2813_21/2021	betacoronavirus	2021-02-11	Europe	Czech Republic	29848	Human	40	Male	GRY	B.1.1.7	VOC Alpha 202012/01 GRY (B.1.1.7+Q.x) first detected in the UK
47	EPI_ISL_2100634	hCoV-19/cat/Belarus/RRPCEM-VIS_1884O/2020	betacoronavirus	2020-11-19	Europe	Belarus	29767	Felis catus	Ilarion	unknown	GH	B.1.289	NA
48	EPI_ISL_2201727	hCoV-19/USA/TN-CDC-ASC210072208/2021	betacoronavirus	2021-04-15	North America	USA	29884	Human	26	Female	GRY	B.1.1.7	VOC Alpha 202012/01 GRY (B.1.1.7+Q.x) first detected in the UK
49	EPI_ISL_2201950	hCoV-19/USA/MN-CDC-ASC210072391/2021	betacoronavirus	2021-04-16	North America	USA	29884	Human	22	Male	GRY	B.1.1.7	VOC Alpha 202012/01 GRY (B.1.1.7+Q.x) first detected in the UK
50	EPI_ISL_2211461	hCoV-19/USA/TX-HMH-MCoV-38375/2021	betacoronavirus	2021-04-04	North America	USA	29802	Human	unknown	unknown	GRY	B.1.1.7	VOC Alpha 202012/01 GRY (B.1.1.7+Q.x) first detected in the UK
51	EPI_ISL_2231579	hCoV-19/Cambodia/483559/2021	betacoronavirus	2021-05-11	Asia	Cambodia	29818	Human	unknown	unknown	GRY	B.1.1.7	VOC Alpha 202012/01 GRY (B.1.1.7+Q.x) first detected in the UK
52	EPI_ISL_2331773	hCoV-19/Spain/CM-ISCIII-213286/2021	betacoronavirus	2021-03-31	Europe	Spain	29887	Human	38	Male	GR	B.1.1.7	VOC Alpha 202012/01 GRY (B.1.1.7+Q.x) first detected in the UK
53	EPI_ISL_2339859	hCoV-19/cat/Colombia/COR-U04/2021	betacoronavirus	2021-01-26	South America	Colombia	29782	Felis catus	7	Male	GH	B.1.111	NA
54	EPI_ISL_2340548	hCoV-19/USA/TX-GHRC-EQ04519455/2021	betacoronavirus	2021-03-15	North America	USA	29884	Human	19	Male	GRY	B.1.1.7	VOC Alpha 202012/01 GRY (B.1.1.7+Q.x) first detected in the UK
55	EPI_ISL_2343218	hCoV-19/Cambodia/01-2105201882/2021	betacoronavirus	2021-05-21	Asia	Cambodia	29818	Human	unknown	unknown	GRY	B.1.1.7	VOC Alpha 202012/01 GRY (B.1.1.7+Q.x) first detected in the UK
56	EPI_ISL_2450895	hCoV-19/USA/NC-CDC-MMB08644320/2021	betacoronavirus	2021-05-04	North America	USA	29782	Human	12	Female	GRY	B.1.1.7	VOC Alpha 202012/01 GRY (B.1.1.7+Q.x) first detected in the UK
57	EPI_ISL_2458541	hCoV-19/USA/UT-UPHL-210528994072/2021	betacoronavirus	2021-05-20	North America	USA	29836	Human	unknown	unknown	GR	B.1.1.317	NA
58	EPI_ISL_2467943	hCoV-19/mink/Belarus/RRPCEM-VIS_2210O/2020	betacoronavirus	2020-06-22	Europe	Belarus	29767	Neovison vison	unknown	unknown	GH	B.1.289	NA
59	EPI_ISL_2491888	hCoV-19/Czech Republic/NRL_5591/2021	betacoronavirus	2021-03-29	Europe	Czech Republic	29831	Human	50	Female	GRY	B.1.1.7	VOC Alpha 202012/01 GRY (B.1.1.7+Q.x) first detected in the UK
60	EPI_ISL_2521628	hCoV-19/India/MZ-ZMC555G/2021	betacoronavirus	2021-02-16	Asia	India	29789	Human	15	Male	GR	B.1.1.216	NA
61	EPI_ISL_2521766	hCoV-19/cat/Switzerland/ZH-UZH-S20_1829/2020	betacoronavirus	2020-12-30	Europe	Switzerland	29836	Felis catus	6	Female	GH	B.1.36.35	NA
62	EPI_ISL_2521769	hCoV-19/cat/Switzerland/ZH-UZH-USZ_10_Tier_2/2021	betacoronavirus	2021-01-20	Europe	Switzerland	29847	Felis catus	12	Female	GH	B.1.160.16	NA
63	EPI_ISL_2628963	hCoV-19/dog/Thailand/CU27042N/2021	betacoronavirus	2021-05-04	Asia	Thailand	29778	Canis lupus familiaris	unknown	unknown	GRY	B.1.1.7	VOC Alpha 202012/01 GRY (B.1.1.7+Q.x) first detected in the UK
64	EPI_ISL_2628995	hCoV-19/cat/Thailand/CU27081N/2021	betacoronavirus	2021-05-07	Asia	Thailand	29713	Felis catus	unknown	unknown	GRY	B.1.1.7	VOC Alpha 202012/01 GRY (B.1.1.7+Q.x) first detected in the UK
65	EPI_ISL_2663240	hCoV-19/dog/Thailand/CU27184N/2021	betacoronavirus	2021-05-19	Asia	Thailand	29743	Canis lupus familiaris	unknown	unknown	GRY	B.1.1.7	VOC Alpha 202012/01 GRY (B.1.1.7+Q.x) first detected in the UK
66	EPI_ISL_2791489	hCoV-19/cat/Peru/sc2_cat2/2021	betacoronavirus	2021-03-26	South America	Peru	29794	Felis catus	3	Female	GR	C.37	VOI Lambda GR/452Q.V1 (C.37+C.37.1) first detected in Peru
67	EPI_ISL_2791490	hCoV-19/cat/Peru/sc2_cat3/2021	betacoronavirus	2021-05-02	South America	Peru	29791	Felis catus	5	Male	GR	C.37	VOI Lambda GR/452Q.V1 (C.37+C.37.1) first detected in Peru
68	EPI_ISL_2803214	hCoV-19/lion/Sri Lanka/CDR236/2021	betacoronavirus	2021-06-16	Asia	Sri Lanka	29820	Panthera leo	11	Male	O	None	NA
69	EPI_ISL_2821077	hCoV-19/lion/India/TN-NIHSAD-21-0004/2021	betacoronavirus	2021-05-29	Asia	India	29815	Panthera leo	3	Female	GK	B.1.617.2	VOC Delta GK/478K.V1 (B.1.617.2+AY.x) first detected in India
70	EPI_ISL_2821078	hCoV-19/lion/India/TN-NIHSAD-21-0011/2021	betacoronavirus	2021-05-29	Asia	India	29829	Panthera leo	18	Male	GK	B.1.617.2	VOC Delta GK/478K.V1 (B.1.617.2+AY.x) first detected in India
71	EPI_ISL_2821079	hCoV-19/lion/India/TN-NIHSAD-21-0016/2021	betacoronavirus	2021-05-29	Asia	India	29829	Panthera leo	2	Female	GK	B.1.617.2	VOC Delta GK/478K.V1 (B.1.617.2+AY.x) first detected in India
72	EPI_ISL_2821080	hCoV-19/lion/India/TN-NIHSAD-21-0019/2021	betacoronavirus	2021-05-29	Asia	India	29829	Panthera leo	2	Male	GK	B.1.617.2	VOC Delta GK/478K.V1 (B.1.617.2+AY.x) first detected in India
73	EPI_ISL_2928444	hCoV-19/tiger/USA/TN-20-031353-001/2020	betacoronavirus	2020-10-19	North America	USA	29766	Panthera tigris jacksoni	unknown	Male	GH	B.1.2	NA
74	EPI_ISL_2928448	hCoV-19/tiger/USA/MN-21-001483-001/2021	betacoronavirus	2021-01-10	North America	USA	29792	Panthera tigris	21	Female	GH	B.1.564	NA
75	EPI_ISL_2928449	hCoV-19/tiger/USA/TX-21-002026-001/2021	betacoronavirus	2021-01-16	North America	USA	29803	Panthera tigris jacksoni	20	Female	G	B.1.234	NA
76	EPI_ISL_2928450	hCoV-19/tiger/USA/IN-21-003442-002/2021	betacoronavirus	2021-02-02	North America	USA	29883	Panthera tigris sondaica	unknown	Female	GH	B.1.2	NA
77	EPI_ISL_2928452	hCoV-19/lion/USA/PA-21-010357-002/2021	betacoronavirus	2021-04-04	North America	USA	29785	Panthera leo	unknown	Female	GRY	B.1.1.7	VOC Alpha 202012/01 GRY (B.1.1.7+Q.x) first detected in the UK
78	EPI_ISL_2928453	hCoV-19/tiger/USA/VA-21-010728-001/2021	betacoronavirus	2021-04-09	North America	USA	29785	Panthera tigris jacksoni	unknown	Male	GRY	B.1.1.7	VOC Alpha 202012/01 GRY (B.1.1.7+Q.x) first detected in the UK
79	EPI_ISL_2928454	hCoV-19/tiger/USA/VA-21-010728-003/2021	betacoronavirus	2021-04-09	North America	USA	29730	Panthera tigris jacksoni	unknown	Male	GRY	B.1.1.7	VOC Alpha 202012/01 GRY (B.1.1.7+Q.x) first detected in the UK
80	EPI_ISL_2930556	hCoV-19/cat/USA/TX-TAMU-571-21-012903-001/2021	betacoronavirus	2021-04-15	North America	USA	29791	Felis catus	unknown	unknown	GR	B.1.1.7	VOC Alpha 202012/01 GRY (B.1.1.7+Q.x) first detected in the UK
81	EPI_ISL_2930557	hCoV-19/cat/USA/TX-TAMU-562-21-012714-001/2021	betacoronavirus	2021-04-15	North America	USA	29815	Felis catus	unknown	unknown	GRY	B.1.1.7	VOC Alpha 202012/01 GRY (B.1.1.7+Q.x) first detected in the UK
82	EPI_ISL_2930558	hCoV-19/dog/USA/MS-21-012417-001/2021	betacoronavirus	2021-04-16	North America	USA	29784	Canis lupus familiaris	2	Male	GR	B.1.1.7	VOC Alpha 202012/01 GRY (B.1.1.7+Q.x) first detected in the UK
83	EPI_ISL_2930559	hCoV-19/cat/USA/NJ-21-007630-001/2021	betacoronavirus	2021-03-06	North America	USA	29829	Felis catus	18	Female	GH	B.1.526	NA
84	EPI_ISL_2958980	hCoV-19/cat/USA/CA-21-003696-001/2021	betacoronavirus	2021-01-30	North America	USA	29741	Felis catus	13	Female	GH	B.1.429	NA
85	EPI_ISL_2958981	hCoV-19/cat/USA/FL-21-003328-001/2021	betacoronavirus	2021-01-26	North America	USA	29837	Felis catus	1	Female	GH	B.1.2	NA
86	EPI_ISL_2965531	hCoV-19/USA/NY-PRL-2021_03_12_00B07/2021	betacoronavirus	2021-03-10	North America	USA	29732	Human	35	Male	GH	B.1.526	NA
87	EPI_ISL_3010051	hCoV-19/dog/USA/PA-20-037287-001/2020	betacoronavirus	2020-12-14	North America	USA	29837	Canis lupus familiaris	7	Female	GH	B.1.509	NA
88	EPI_ISL_3010053	hCoV-19/cat/USA/TX-TAMU-270-20-032807-007/2020	betacoronavirus	2020-10-22	North America	USA	29831	Felis catus	4	Male	GH	B.1	NA
89	EPI_ISL_3014792	hCoV-19/Finland/7282/2021	betacoronavirus	2021-05-16	Europe	Finland	29832	Human	unknown	unknown	GR	B.1.1.7	VOC Alpha 202012/01 GRY (B.1.1.7+Q.x) first detected in the UK
90	EPI_ISL_3025900	hCoV-19/USA/OH-UHTL-1013/2021	betacoronavirus	2021-06-20	North America	USA	29890	Human	unknown	unknown	G	AY.3	VOC Delta GK/478K.V1 (B.1.617.2+AY.x) first detected in India
91	EPI_ISL_3028096	hCoV-19/Spain/CM-ISCIII-212900/2021	betacoronavirus	2021-03-23	Europe	Spain	29887	Human	42	Female	GR	B.1.1.7	VOC Alpha 202012/01 GRY (B.1.1.7+Q.x) first detected in the UK
92	EPI_ISL_3031542	hCoV-19/Cambodia/620852/2021	betacoronavirus	2021-07-09	Asia	Cambodia	29794	Human	unknown	unknown	GRY	B.1.1.7	VOC Alpha 202012/01 GRY (B.1.1.7+Q.x) first detected in the UK
93	EPI_ISL_3098883	hCoV-19/India/TG-CCMB-L2/2021	betacoronavirus	2021-04-26	Asia	India	29740	Panthera leo	5	Female	G	None	NA
94	EPI_ISL_3098884	hCoV-19/India/TG-CCMB-L3/2021	betacoronavirus	2021-04-26	Asia	India	29802	Panthera leo	7	Female	GK	B.1.617.2	VOC Delta GK/478K.V1 (B.1.617.2+AY.x) first detected in India
95	EPI_ISL_3098885	hCoV-19/India/TG-CCMB-L4/2021	betacoronavirus	2021-04-26	Asia	India	29804	Panthera leo	7	Female	GR	B.1.1	NA
96	EPI_ISL_3099045	hCoV-19/Czech Republic/77SVUPHA_8141757916/2021	betacoronavirus	2021-04-15	Europe	Czech Republic	29717	Human	24	Male	GRY	B.1.1.7	VOC Alpha 202012/01 GRY (B.1.1.7+Q.x) first detected in the UK
97	EPI_ISL_3119473	hCoV-19/India/KL-ICMR-MCL_3331_5043/2021	betacoronavirus	2021-05	Asia	India	29878	Human	50	Male	GK	B.1.617.2	VOC Delta GK/478K.V1 (B.1.617.2+AY.x) first detected in India
98	EPI_ISL_3128536	hCoV-19/cat/Belgium/SCU2109509-002/2021	betacoronavirus	2021-07-06	Europe	Belgium	29770	Felis catus	unknown	Male	GK	B.1.617.2	VOC Delta GK/478K.V1 (B.1.617.2+AY.x) first detected in India
99	EPI_ISL_3128552	hCoV-19/cat/USA/TX-TAMU-212-20-029604-001/2020	betacoronavirus	2020-10-06	North America	USA	29779	Felis catus	3	Male	GH	B.1.2	NA
100	EPI_ISL_3128553	hCoV-19/dog/USA/TX-TAMU-205-20-028754-002/2020	betacoronavirus	2020-09-24	North America	USA	29835	Canis lupus familiaris	5	Female	GH	B.1.577	NA
101	EPI_ISL_3128557	hCoV-19/dog/USA/TX-TAMU-149-20-024807-001/2020	betacoronavirus	2020-08-21	North America	USA	29780	Canis lupus familiaris	7	Male	GH	B.1.576	NA
102	EPI_ISL_3128558	hCoV-19/cat/USA/TX-TAMU-197-20-028752-001/2020	betacoronavirus	2020-09-22	North America	USA	29835	Felis catus	<1	Female	G	B.1.234	NA
103	EPI_ISL_3152719	hCoV-19/otter/USA/GA-21-011485-003/2021	betacoronavirus	2021-04-16	North America	USA	29781	Aonyx cinereus	15	Female	GR	B.1.1.7	VOC Alpha 202012/01 GRY (B.1.1.7+Q.x) first detected in the UK
104	EPI_ISL_3152720	hCoV-19/otter/USA/GA-21-011485-005/2021	betacoronavirus	2021-04-16	North America	USA	29785	Aonyx cinereus	15	Female	GR	B.1.1.7	VOC Alpha 202012/01 GRY (B.1.1.7+Q.x) first detected in the UK
105	EPI_ISL_3152721	hCoV-19/otter/USA/GA-21-011485-007/2021	betacoronavirus	2021-04-16	North America	USA	29831	Aonyx cinereus	16	Female	GR	B.1.1.7	VOC Alpha 202012/01 GRY (B.1.1.7+Q.x) first detected in the UK
106	EPI_ISL_3152722	hCoV-19/otter/USA/GA-21-011485-009/2021	betacoronavirus	2021-04-16	North America	USA	29841	Aonyx cinereus	18	Male	GR	B.1.1.7	VOC Alpha 202012/01 GRY (B.1.1.7+Q.x) first detected in the UK
107	EPI_ISL_3152723	hCoV-19/otter/USA/GA-21-011485-011/2021	betacoronavirus	2021-04-16	North America	USA	29830	Aonyx cinereus	18	Male	GR	B.1.1.7	VOC Alpha 202012/01 GRY (B.1.1.7+Q.x) first detected in the UK
108	EPI_ISL_3152898	hCoV-19/dog/USA/SC-20-018705-001/2020	betacoronavirus	2020-06-26	North America	USA	29858	Canis lupus familiaris	9	Male	GR	B.1.1.135	NA
109	EPI_ISL_3152901	hCoV-19/dog/USA/GA-20-017487-002/2020	betacoronavirus	2020-06-22	North America	USA	29835	Canis lupus familiaris	6	Male	GH	B.1.110.3	NA
110	EPI_ISL_3152902	hCoV-19/cat/USA/MN-20-014543-001/2020	betacoronavirus	2020-05-20	North America	USA	29855	Felis catus	3	Female	GH	B.1	NA
111	EPI_ISL_3188245	hCoV-19/Cambodia/661019/2021	betacoronavirus	2021-07-23	Asia	Cambodia	29818	Human	unknown	unknown	GR	B.1.1.7	VOC Alpha 202012/01 GRY (B.1.1.7+Q.x) first detected in the UK
112	EPI_ISL_3233315	hCoV-19/Spain/CM-ISCIII-214292/2021	betacoronavirus	2021-04-14	Europe	Spain	29887	Human	36	Female	GR	B.1.1.7	VOC Alpha 202012/01 GRY (B.1.1.7+Q.x) first detected in the UK
113	EPI_ISL_3239906	hCoV-19/Spain/AS-252159524/2021	betacoronavirus	2021-06-30	Europe	Spain	29825	Human	23	Male	GK	B.1.617.2	VOC Delta GK/478K.V1 (B.1.617.2+AY.x) first detected in India
114	EPI_ISL_3261746	hCoV-19/USA/CA-SEARCH-104929/2021	betacoronavirus	2021-07-27	North America	USA	29597	Panthera uncia	unknown	unknown	GH	B.1.621	VOI Mu GH (B.1.621+B.1.621.1) first detected in Colombia
115	EPI_ISL_3261747	hCoV-19/USA/CA-SEARCH-104930/2021	betacoronavirus	2021-07-22	North America	USA	29597	Panthera uncia	unknown	unknown	GH	B.1.621	VOI Mu GH (B.1.621+B.1.621.1) first detected in Colombia
116	EPI_ISL_3307636	hCoV-19/Austria/CeMM13851/2021	betacoronavirus	2021-07-21	Europe	Austria	29770	Human	23	unknown	GK	B.1.617.2	VOC Delta GK/478K.V1 (B.1.617.2+AY.x) first detected in India
117	EPI_ISL_3373781	hCoV-19/USA/CA-ALSR-105041/2021	betacoronavirus	2021-07-27	North America	USA	29597	Human	unknown	unknown	GH	B.1.621	VOI Mu GH (B.1.621+B.1.621.1) first detected in Colombia
118	EPI_ISL_3373784	hCoV-19/USA/CA-ALSR-105044/2021	betacoronavirus	2021-07-27	North America	USA	29597	Human	unknown	unknown	GH	B.1.621	VOI Mu GH (B.1.621+B.1.621.1) first detected in Colombia
119	EPI_ISL_3374076	hCoV-19/USA/CA-ALSR-105425/2021	betacoronavirus	2021-08-01	North America	USA	29585	Panthera tigris	unknown	unknown	GK	B.1.617.2	VOC Delta GK/478K.V1 (B.1.617.2+AY.x) first detected in India
120	EPI_ISL_3376849	hCoV-19/Tiger/Sweden/SVA210113SZ0259-KN007616/2021	betacoronavirus	2021-01-12	Europe	Sweden	29903	Panthera tigris	17	Female	GV	B.1.177.21	NA
121	EPI_ISL_3376991	hCoV-19/lion/Sweden/SVA210116SZ851937/2021	betacoronavirus	2021-01-12	Europe	Sweden	29902	Panthera leo	15	Male	GV	B.1.177.21	NA
122	EPI_ISL_3396566	hCoV-19/USA/CA-CDC-QDX27211941/2021	betacoronavirus	2021-07-24	North America	USA	29781	Human	29	Male	GH	B.1.621	VOI Mu GH (B.1.621+B.1.621.1) first detected in Colombia
123	EPI_ISL_3453463	hCoV-19/India/AP-CCMB-CIA6665/2021	betacoronavirus	2021-07-10	Asia	India	29799	Human	45	Female	GK	AY.37	VOC Delta GK/478K.V1 (B.1.617.2+AY.x) first detected in India
124	EPI_ISL_3509420	hCoV-19/USA/CA-ALSR-43188/2021	betacoronavirus	2021-07-18	North America	USA	29844	Human	unknown	unknown	GH	B.1.621	VOI Mu GH (B.1.621+B.1.621.1) first detected in Colombia
125	EPI_ISL_3537556	hCoV-19/Peru/CUS-INS-2439/2021	betacoronavirus	2021-05-04	South America	Peru	29791	Human	57	Female	GR	C.37	VOI Lambda GR/452Q.V1 (C.37+C.37.1) first detected in Peru
126	EPI_ISL_3586616	hCoV-19/Turkey/HSGM-DG2168/2021	betacoronavirus	2021-08-17	Europe	Turkey	29753	Human	unknown	unknown	GK	B.1.617.2	VOC Delta GK/478K.V1 (B.1.617.2+AY.x) first detected in India
127	EPI_ISL_3672578	hCoV-19/Peru/MDD-INS-2827/2021	betacoronavirus	2021-05-14	South America	Peru	29869	Human	54	Female	GR	C.37	VOI Lambda GR/452Q.V1 (C.37+C.37.1) first detected in Peru
128	EPI_ISL_3686471	hCoV-19/USA/CA-CDC-LC0169742/2021	betacoronavirus	2021-07-22	North America	USA	29779	Human	39	Male	GH	B.1.621	VOI Mu GH (B.1.621+B.1.621.1) first detected in Colombia
129	EPI_ISL_3785609	hCoV-19/Sweden/10057737/2021	betacoronavirus	2021-04-16	Europe	Sweden	29810	Human	unknown	unknown	GR	B.1.1.7	VOC Alpha 202012/01 GRY (B.1.1.7+Q.x) first detected in the UK
130	EPI_ISL_3797065	hCoV-19/India/TN-ICMR-MCL_3813_4765/2021	betacoronavirus	2021	Asia	India	29900	Human	62	Female	GK	B.1.617.2	VOC Delta GK/478K.V1 (B.1.617.2+AY.x) first detected in India
131	EPI_ISL_3800529	hCoV-19/USA/NY-CDC-4232626-001/2021	betacoronavirus	2021-07-27	North America	USA	29836	Human	unknown	Female	GK	AY.25	VOC Delta GK/478K.V1 (B.1.617.2+AY.x) first detected in India
132	EPI_ISL_3801042	hCoV-19/Norway/2511/2021	betacoronavirus	2021-01-30	Europe	Norway	29809	Human	unknown	unknown	GR	B.1.1.7	VOC Alpha 202012/01 GRY (B.1.1.7+Q.x) first detected in the UK
133	EPI_ISL_3838696	hCoV-19/cat/France/un-JockerO/2021	betacoronavirus	2021-03-22	Europe	France	29867	Felis catus	18	Male	GR	B.1.1.7	VOC Alpha 202012/01 GRY (B.1.1.7+Q.x) first detected in the UK
134	EPI_ISL_3851797	hCoV-19/USA/CA-CDC-ASC210248515/2021	betacoronavirus	2021-07-27	North America	USA	29823	Human	21	Male	GK	B.1.617.2	VOC Delta GK/478K.V1 (B.1.617.2+AY.x) first detected in India
135	EPI_ISL_3915272	hCoV-19/Italy/SIC-AOUP-UNIPA-85342/2021	betacoronavirus	2021-07-18	Europe	Italy	29813	Human	unknown	unknown	GK	B.1.617.2	VOC Delta GK/478K.V1 (B.1.617.2+AY.x) first detected in India
136	EPI_ISL_3915276	hCoV-19/Italy/SIC-AOUP-UNIPA-85338/2021	betacoronavirus	2021-07-18	Europe	Italy	29802	Human	unknown	unknown	GK	B.1.617.2	VOC Delta GK/478K.V1 (B.1.617.2+AY.x) first detected in India
137	EPI_ISL_402124	hCoV-19/Wuhan/WIV04/2019	betacoronavirus	2019-12-30	Asia	China	29891	Human	49	Female	L	B	NA
138	EPI_ISL_402131	hCoV-19/bat/Yunnan/RaTG13/2013	betacoronavirus	2013-07-24	Asia	China	29855	Rhinolophus affinis	unknown	Male	S	B.1.177	NA
139	EPI_ISL_4036743	hCoV-19/Peru/LIM-INS-3848/2021	betacoronavirus	2021-07-22	South America	Peru	29890	Human	49	Female	GH	B.1.621	VOI Mu GH (B.1.621+B.1.621.1) first detected in Colombia
140	EPI_ISL_410538	hCoV-19/pangolin/Guangxi/P4L/2017	betacoronavirus	2017	Asia	China	29806	Manis javanica	unknown	unknown	S	None	NA
141	EPI_ISL_410539	hCoV-19/pangolin/Guangxi/P1E/2017	betacoronavirus	2017	Asia	China	29801	Manis javanica	unknown	unknown	S	None	NA
142	EPI_ISL_410540	hCoV-19/pangolin/Guangxi/P5L/2017	betacoronavirus	2017	Asia	China	29806	Manis javanica	unknown	unknown	S	None	NA
143	EPI_ISL_410541	hCoV-19/pangolin/Guangxi/P5E/2017	betacoronavirus	2017	Asia	China	29806	Manis javanica	unknown	unknown	S	None	NA
144	EPI_ISL_410542	hCoV-19/pangolin/Guangxi/P2V/2017	betacoronavirus	2017	Asia	China	29795	Manis javanica	unknown	unknown	S	None	NA
145	EPI_ISL_410543	hCoV-19/pangolin/Guangxi/P3B/2017	betacoronavirus	2017	Asia	China	29801	Manis javanica	unknown	unknown	S	None	NA
146	EPI_ISL_410544	hCoV-19/pangolin/Guangdong/P2S/2019	betacoronavirus	2019	Asia	China	29769	Manis javanica	unknown	unknown	S	A.2	NA
147	EPI_ISL_410721	hCoV-19/pangolin/Guangdong/1/2019	betacoronavirus	2019	Asia	China	29825	Manis javanica	>18	unknown	S	A.2	NA
148	EPI_ISL_4113334	hCoV-19/Norway/OUS-01698/2021	betacoronavirus	2021-01-22	Europe	Norway	29809	Human	unknown	unknown	GR	B.1.1.7	VOC Alpha 202012/01 GRY (B.1.1.7+Q.x) first detected in the UK
149	EPI_ISL_412028	hCoV-19/Hong Kong/VM20001061-2/2020	betacoronavirus	2020-01-22	Asia	Hong Kong	29851	Human	39	Male	S	A	NA
150	EPI_ISL_412976	hCoV-19/bat/Yunnan/RmYN01/2019	betacoronavirus	2019-06-25	Asia	China	27679	Rhinolophus malayanus	unknown	unknown	O	None	NA
151	EPI_ISL_412977	hCoV-19/bat/Yunnan/RmYN02/2019	betacoronavirus	2019-06-25	Asia	China	29671	Rhinolophus malayanus	unknown	unknown	S	B.1.177.86	NA
152	EPI_ISL_414940	hCoV-19/Shandong/LY007-2/2020	betacoronavirus	2020-01-25	Asia	China	29853	Human	35	Male	S	B	NA
153	EPI_ISL_416886	hCoV-19/Malaysia/MKAK-CL-2020-6430/2020	betacoronavirus	2020-02-04	Asia	Malaysia	29858	Human	45	Male	S	A	NA
154	EPI_ISL_4193759	hCoV-19/USA/GA-CDC-4211664-001/2021	betacoronavirus	2021-07-11	North America	USA	29836	Human	unknown	Male	GK	AY.25	VOC Delta GK/478K.V1 (B.1.617.2+AY.x) first detected in India
155	EPI_ISL_4206250	hCoV-19/USA/GA-EHC-1770D/2021	betacoronavirus	2021-07-12	North America	USA	29888	Human	5	Female	GK	AY.25	VOC Delta GK/478K.V1 (B.1.617.2+AY.x) first detected in India
156	EPI_ISL_4253995	hCoV-19/dog/USA/KS-8074/2021	betacoronavirus	2021-09-07	North America	USA	29781	Canis lupus familiaris	12 years	Male	GK	AY.3	VOC Delta GK/478K.V1 (B.1.617.2+AY.x) first detected in India
157	EPI_ISL_4260420	hCoV-19/Ukraine/HCL021165839901/2021	betacoronavirus	2021-05-17	Europe	Ukraine	29763	Human	74	Female	GR	B.1.1.7	VOC Alpha 202012/01 GRY (B.1.1.7+Q.x) first detected in the UK
158	EPI_ISL_4280163	hCoV-19/Peru/LIM-INS-4929/2021	betacoronavirus	2021-08-11	South America	Peru	29856	Human	64	Female	GH	B.1.621	VOI Mu GH (B.1.621+B.1.621.1) first detected in Colombia
159	EPI_ISL_428883	hCoV-19/Russia/StPetersburg-73603/2020	betacoronavirus	2020-03-20	Europe	Russia	29900	Human	87	Female	L	B.11	NA
160	EPI_ISL_4296308	hCoV-19/dog/USA/GA-CDC-4213400-001/2021	betacoronavirus	2021-07-20	North America	USA	29786	Canis lupus familiaris	11	Male	GK	AY.25	VOC Delta GK/478K.V1 (B.1.617.2+AY.x) first detected in India
161	EPI_ISL_4296309	hCoV-19/dog/USA/GA-CDC-4213401-001/2021	betacoronavirus	2021-07-20	North America	USA	29821	Canis lupus familiaris	11	Male	GK	AY.25	VOC Delta GK/478K.V1 (B.1.617.2+AY.x) first detected in India
162	EPI_ISL_4302644	hCoV-19/bat/Laos/BANAL-52/2020	betacoronavirus	2020-07-05	Asia	Laos	29838	Rhinolophus malayanus	unknown	unknown	S	B	NA
163	EPI_ISL_4302645	hCoV-19/bat/Laos/BANAL-103/2020	betacoronavirus	2020-07-07	Asia	Laos	29632	Rhinolophus pusillus	unknown	unknown	S	A.2.5	NA
164	EPI_ISL_4302646	hCoV-19/bat/Laos/BANAL-116/2020	betacoronavirus	2020-07-07	Asia	Laos	29437	Rhinolophus malayanus	unknown	unknown	O	B	NA
165	EPI_ISL_4302647	hCoV-19/bat/Laos/BANAL-236/2020	betacoronavirus	2020-07-10	Asia	Laos	30024	Rhinolophus marshalli	unknown	unknown	S	B	NA
166	EPI_ISL_4302648	hCoV-19/bat/Laos/BANAL-247/2020	betacoronavirus	2020-07-10	Asia	Laos	29645	Rhinolophus malayanus	unknown	unknown	O	B	NA
167	EPI_ISL_430442	hCoV-19/Malaysia/IMR_WC1098/2020	betacoronavirus	2020-02-29	Asia	Malaysia	29886	Human	53	Male	L	B	NA
168	EPI_ISL_431778	hCoV-19/mink/Netherlands/1/2020	betacoronavirus	2020-04-24	Europe	Netherlands	29880	Neovison vison	unknown	unknown	G	B.1.8	NA
169	EPI_ISL_4331765	hCoV-19/USA/NH-CDC-LC0239115/2021	betacoronavirus	2021-08-24	North America	USA	29734	Human	27	Female	GK	B.1.617.2	VOC Delta GK/478K.V1 (B.1.617.2+AY.x) first detected in India
170	EPI_ISL_4344703	hCoV-19/puma/Argentina/PAIS-A0641/2020	betacoronavirus	2020-12-12	South America	Argentina	29782	Puma concolor	unknown	unknown	GH	B.1.499	NA
171	EPI_ISL_434629	hCoV-19/France/OCC-14/2020	betacoronavirus	2020-04-07	Europe	France	29903	Human	90	Female	GR	B.1.1.254	NA
172	EPI_ISL_4404936	hCoV-19/Argentina/PAIS-A0754/2020	betacoronavirus	2020-09-23	South America	Argentina	29831	Human	unknown	unknown	GH	B.1.499	NA
173	EPI_ISL_4404965	hCoV-19/Argentina/PAIS-A0778/2020	betacoronavirus	2020-06-22	South America	Argentina	29809	Human	Male	unknown	GH	B.1.499	NA
174	EPI_ISL_4428121	hCoV-19/Brazil/RJ-NVBS628GENOV807515174673/2021	betacoronavirus	2021-05-03	South America	Brazil	29831	Human	36	Female	GR	P.1.12	VOC Gamma GR/501Y.V3 (P.1+P.1.x) first detected in Brazil/Japan
175	EPI_ISL_4457978	hCoV-19/USA/PA-CDC-2-4884928/2021	betacoronavirus	2021-08-25	North America	USA	29845	Human	unknown	Female	GK	AY.3	VOC Delta GK/478K.V1 (B.1.617.2+AY.x) first detected in India
176	EPI_ISL_4463304	hCoV-19/India/CH-NCDC-440944/2021	betacoronavirus	2021-05-06	Asia	India	29803	Human	68	Male	GK	B.1.617.2	VOC Delta GK/478K.V1 (B.1.617.2+AY.x) first detected in India
177	EPI_ISL_4473808	hCoV-19/India/PB-NCDC-370946/2021	betacoronavirus	2021-05-19	Asia	India	29777	Human	unknown	unknown	GK	B.1.617.2	VOC Delta GK/478K.V1 (B.1.617.2+AY.x) first detected in India
178	EPI_ISL_4473813	hCoV-19/India/DL-NCDC-3709315/2021	betacoronavirus	2021-05-18	Asia	India	29797	Human	unknown	unknown	GK	B.1.617.2	VOC Delta GK/478K.V1 (B.1.617.2+AY.x) first detected in India
179	EPI_ISL_4474135	hCoV-19/India/PB-NCDC-390968/2021	betacoronavirus	2021-06-01	Asia	India	29780	Human	20	Male	GK	B.1.617.2	VOC Delta GK/478K.V1 (B.1.617.2+AY.x) first detected in India
180	EPI_ISL_447623	hCoV-19/mink/Netherlands/NB01_01KS/2020	betacoronavirus	2020-04-29	Europe	Netherlands	29746	Neovison vison	unknown	unknown	G	B.1.8	NA
181	EPI_ISL_447624	hCoV-19/mink/Netherlands/NB01_02KS/2020	betacoronavirus	2020-04-29	Europe	Netherlands	29715	Neovison vison	unknown	unknown	G	B.1.8	NA
182	EPI_ISL_447625	hCoV-19/mink/Netherlands/NB01_03KS/2020	betacoronavirus	2020-04-29	Europe	Netherlands	29878	Neovison vison	unknown	unknown	G	B.1.8	NA
183	EPI_ISL_4498431	hCoV-19/USA/PA-VSP3193/2021	betacoronavirus	2021-05-05	North America	USA	29885	Human	unknown	unknown	GR	B.1.1.7	VOC Alpha 202012/01 GRY (B.1.1.7+Q.x) first detected in the UK
184	EPI_ISL_4498458	hCoV-19/USA/PA-VSP3339/2021	betacoronavirus	2021-04-28	North America	USA	29885	Human	unknown	unknown	GR	B.1.1.7	VOC Alpha 202012/01 GRY (B.1.1.7+Q.x) first detected in the UK
185	EPI_ISL_450403	hCoV-19/dog/Hong Kong/20-03695/2020	betacoronavirus	2020-03-18	Asia	Hong Kong	29764	Canis lupus familiaris	unknown	unknown	GR	B.1.1	NA
186	EPI_ISL_4506475	hCoV-19/Spain/CL-COV13967/2021	betacoronavirus	2021-07-22	Europe	Spain	29773	Human	81	unknown	G	C.37.1	VOI Lambda GR/452Q.V1 (C.37+C.37.1) first detected in Peru
187	EPI_ISL_4542919	hCoV-19/USA/IL-RIPHL_30366_G/2021	betacoronavirus	2021-08-08	North America	USA	29860	Human	77	unknown	GK	AY.3	VOC Delta GK/478K.V1 (B.1.617.2+AY.x) first detected in India
188	EPI_ISL_4543009	hCoV-19/USA/IL-RIPHL_80086_G/2021	betacoronavirus	2021-07-31	North America	USA	29859	Human	21	unknown	GK	AY.25	VOC Delta GK/478K.V1 (B.1.617.2+AY.x) first detected in India
189	EPI_ISL_4549293	hCoV-19/dog/Switzerland/TI-USZ_14_Tier1_Follow_up_1_Nase/2021	betacoronavirus	2021-06-03	Europe	Switzerland	29826	Canis lupus familiaris	11 months	Male	G	B.1	NA
190	EPI_ISL_454980	hCoV-19/Wuhan/HB-WH5-239/2020	betacoronavirus	2020-02-09	Asia	China	29903	Human	unknown	unknown	L	B	NA
191	EPI_ISL_4553811	hCoV-19/USA/CA-CDPH-3000129273/2021	betacoronavirus	2021-07-28	North America	USA	29866	Human	unknown	unknown	GK	B.1.617.2	VOC Delta GK/478K.V1 (B.1.617.2+AY.x) first detected in India
192	EPI_ISL_455460	hCoV-19/Yichun/JX2325/2020	betacoronavirus	2020-02-09	Asia	China	29867	Human	26	Male	S	A	NA
193	EPI_ISL_4554609	hCoV-19/USA/CA-CDC-ASC210180923/2021	betacoronavirus	2021-08-26	North America	USA	29815	Human	39	Female	GK	AY.20	VOC Delta GK/478K.V1 (B.1.617.2+AY.x) first detected in India
194	EPI_ISL_4561004	hCoV-19/Spain/VC-IBV-98031286/2021	betacoronavirus	2021-06-23	Europe	Spain	29806	Human	24	Male	GH	B.1.621	VOI Mu GH (B.1.621+B.1.621.1) first detected in Colombia
195	EPI_ISL_4565991	hCoV-19/cat/Brazil/BA-UFOB/2021	betacoronavirus	2021-05-01	South America	Brazil	29727	Felis catus	8	Male	GR	P.1.12	VOC Gamma GR/501Y.V3 (P.1+P.1.x) first detected in Brazil/Japan
196	EPI_ISL_4569698	hCoV-19/India/CH-NCDC-400933/2021	betacoronavirus	2021-05-25	Asia	India	29774	Human	65	Female	GK	B.1.617.2	VOC Delta GK/478K.V1 (B.1.617.2+AY.x) first detected in India
197	EPI_ISL_458133	hCoV-19/Bangladesh/NIB-BCSIR-02/2020	betacoronavirus	2020-05-11	Asia	Bangladesh	29737	Human	45	Female	L	B	NA
198	EPI_ISL_459909	hCoV-19/Harbin/HRB-26/2020	betacoronavirus	2020-03-02	Asia	China	29891	Human	unknown	unknown	L	B	NA
199	EPI_ISL_4601233	hCoV-19/Costa Rica/INC-1240/2021	betacoronavirus	2021-09-01	North America	Costa Rica	29746	Human	84	Male	GR	C.37	VOI Lambda GR/452Q.V1 (C.37+C.37.1) first detected in Peru
200	EPI_ISL_461093	hCoV-19/Netherlands/NA_658/2020	betacoronavirus	2020	Europe	Netherlands	29775	Human	unknown	unknown	GH	B.1.22	NA
201	EPI_ISL_471467	hCoV-19/pangolin/Guangdong/A22-2/2019	betacoronavirus	2019	Asia	China	29803	Manis javanica	unknown	unknown	S	A.2	NA
202	EPI_ISL_471468	hCoV-19/pangolin/Guangdong/FM45-9/2019	betacoronavirus	2019	Asia	China	29762	Manis javanica	unknown	unknown	S	A	NA
203	EPI_ISL_471469	hCoV-19/pangolin/Guangdong/SM44-9/2019	betacoronavirus	2019	Asia	China	29742	Manis javanica	unknown	unknown	S	A.2	NA
204	EPI_ISL_471470	hCoV-19/pangolin/Guangdong/SM79-9/2019	betacoronavirus	2019	Asia	China	29780	Manis javanica	unknown	unknown	S	A.2	NA
205	EPI_ISL_4730653	hCoV-19/USA/NY-Wadsworth-21087717-01/2021	betacoronavirus	2021-08-04	North America	USA	29827	Human	11	Female	GR	C.37	VOI Lambda GR/452Q.V1 (C.37+C.37.1) first detected in Peru
206	EPI_ISL_4731129	hCoV-19/Japan/TY26-713-P0/2021	betacoronavirus	2021-07	Asia	Japan	29769	Human	unknown	unknown	GK	B.1.617.2	VOC Delta GK/478K.V1 (B.1.617.2+AY.x) first detected in India
207	EPI_ISL_4742347	hCoV-19/Philippines/PH-PGC-56965/2021	betacoronavirus	2021-06-22	Asia	Philippines	29807	Human	29	Male	GH	B.1.351	VOC Beta GH/501Y.V2 (B.1.351+B.1.351.2+B.1.351.3) first detected in South Africa
208	EPI_ISL_4748054	hCoV-19/Cambodia/f0920136/2021	betacoronavirus	2021-09-20	Asia	Cambodia	29759	Human	unknown	unknown	GR	B.1.1.7	VOC Alpha 202012/01 GRY (B.1.1.7+Q.x) first detected in the UK
209	EPI_ISL_4750261	hCoV-19/South Africa/Tygerberg_2676/2021	betacoronavirus	2021-05-08	Africa	South Africa	29764	Human	49	Male	GH	B.1.351	VOC Beta GH/501Y.V2 (B.1.351+B.1.351.2+B.1.351.3) first detected in South Africa
210	EPI_ISL_475633	hCoV-19/USA/CA-CSMC23/2020	betacoronavirus	2020-03-25	North America	USA	29903	Human	27	Female	G	B.1	NA
211	EPI_ISL_4820972	hCoV-19/Peru/ARE-UNSA-3165/2021	betacoronavirus	2021-08-25	South America	Peru	29716	Human	49	Male	GR	C.37	VOI Lambda GR/452Q.V1 (C.37+C.37.1) first detected in Peru
212	EPI_ISL_483063	hCoV-19/cat/France/Env-Ba/2020	betacoronavirus	2020-05-14	Europe	France	29838	Felis catus	unknown	unknown	GR	B.1.1.254	NA
213	EPI_ISL_483064	hCoV-19/cat/France/Env-Di/2020	betacoronavirus	2020-05-14	Europe	France	29838	Felis catus	unknown	unknown	GR	B.1.1.254	NA
214	EPI_ISL_483572	hCoV-19/Spain/PV-HUB-56574605/2020	betacoronavirus	2020-06-08	Europe	Spain	29829	Human	62	Female	G	B.1	NA
215	EPI_ISL_487275	hCoV-19/cat/Belgium/BE-MG-0320/2020	betacoronavirus	2020-03-11	Europe	Belgium	29782	Felis catus	unknown	unknown	G	B.1	NA
216	EPI_ISL_4878289	hCoV-19/Colombia/TOL-INS-VG-5572/2021	betacoronavirus	2021-05-11	South America	Colombia	29777	Human	93	Male	GR	P.1	VOC Gamma GR/501Y.V3 (P.1+P.1.x) first detected in Brazil/Japan
217	EPI_ISL_4880360	hCoV-19/Brazil/PR-FIOCRUZ-9303/2021	betacoronavirus	2021-02-11	South America	Brazil	29736	Human	80	Male	GR	P.1	VOC Gamma GR/501Y.V3 (P.1+P.1.x) first detected in Brazil/Japan
218	EPI_ISL_4880571	hCoV-19/Seychelles/SS506/2021	betacoronavirus	2021-05-24	Africa	Seychelles	29764	Human	33	Female	GH	B.1.351	VOC Beta GH/501Y.V2 (B.1.351+B.1.351.2+B.1.351.3) first detected in South Africa
219	EPI_ISL_490202	hCoV-19/Spain/PV-HUB-50378813/2020	betacoronavirus	2020-06-16	Europe	Spain	29833	Human	52	Male	G	B.1	NA
220	EPI_ISL_496565	hCoV-19/India/MH-NCCS-NR1715/2020	betacoronavirus	2020-05-18	Asia	India	29902	Human	49	Male	G	B.1.210	NA
221	EPI_ISL_566036	hCoV-19/lion/USA/NY-2-041520/2020	betacoronavirus	2020-04-04	North America	USA	29867	Panthera leo	unknown	unknown	V	B	NA
222	EPI_ISL_566044	hCoV-19/lion/USA/NY-2/2020	betacoronavirus	2020-04-04	North America	USA	29835	Panthera leo	unknown	unknown	V	B	NA
223	EPI_ISL_586727	hCoV-19/England/ALDP-A2DF33/2020	betacoronavirus	2020-10-06	Europe	United Kingdom	29782	Human	unknown	unknown	GV	B.1.177	NA
224	EPI_ISL_653529	hCoV-19/USA/LA-EVTL838/2020	betacoronavirus	2020-07-28	North America	USA	29840	Human	94	Male	GH	B.1.576	NA
225	EPI_ISL_683136	hCoV-19/mink/Denmark/mDK-286/2020	betacoronavirus	2020-11-10	Europe	Denmark	29769	Neovison vison	unknown	unknown	GR	B.1.1.298	NA
226	EPI_ISL_683137	hCoV-19/mink/Denmark/mDK-287/2020	betacoronavirus	2020-11-10	Europe	Denmark	29769	Neovison vison	unknown	unknown	GR	B.1.1.298	NA
227	EPI_ISL_683164	hCoV-19/cat/Denmark/mDK-315/2020	betacoronavirus	2020-11-17	Europe	Denmark	29769	Felis catus	unknown	unknown	GR	B.1.1.298	NA
228	EPI_ISL_683165	hCoV-19/cat/Denmark/mDK-316/2020	betacoronavirus	2020-11-17	Europe	Denmark	29769	Felis catus	unknown	unknown	GR	B.1.1.298	NA
229	EPI_ISL_683166	hCoV-19/cat/Denmark/mDK-317/2020	betacoronavirus	2020-11-17	Europe	Denmark	29769	Felis catus	unknown	unknown	GR	B.1.1.298	NA
230	EPI_ISL_683298	hCoV-19/mink/Denmark/mDK-562/2020	betacoronavirus	2020-10-15	Europe	Denmark	29768	Neovison vison	unknown	unknown	GR	B.1.1.298	NA
231	EPI_ISL_699506	hCoV-19/cat/USA/TX-TAMU-013/2020	betacoronavirus	2020-06-28	North America	USA	29836	Felis catus	unknown	unknown	G	B.1.234	NA
232	EPI_ISL_699507	hCoV-19/cat/USA/TX-TAMU-057/2020	betacoronavirus	2020-07-17	North America	USA	29834	Felis catus	unknown	unknown	GH	B.1.571	NA
233	EPI_ISL_699508	hCoV-19/dog/USA/TX-TAMU-077/2020	betacoronavirus	2020-07-28	North America	USA	29834	Canis lupus familiaris	unknown	unknown	GR	B.1.1	NA
234	EPI_ISL_699509	hCoV-19/cat/USA/TX-TAMU-078/2020	betacoronavirus	2020-07-29	North America	USA	29834	Felis catus	unknown	unknown	GH	B.1.577	NA
235	EPI_ISL_717979	hCoV-19/cat/Greece/2K/2020	betacoronavirus	2020-11-23	Europe	Greece	29834	Felis catus	unknown	unknown	GR	B.1.1	NA
236	EPI_ISL_730652	hCoV-19/dog/Italy/Dog399-20BA/2020	betacoronavirus	2020-11-04	Europe	Italy	29876	Canis lupus familiaris	1	Female	GV	B.1.177	NA
237	EPI_ISL_759858	hCoV-19/cat/Hong Kong/20-04236/2020	betacoronavirus	2020-03-30	Asia	Hong Kong	29830	Felis catus	unknown	unknown	G	B.1	NA
238	EPI_ISL_766697	hCoV-19/Sweden/20-53919/2020	betacoronavirus	2020-12-28	Europe	Sweden	29885	Human	48	Male	GRY	B.1.1.7	VOC Alpha 202012/01 GRY (B.1.1.7+Q.x) first detected in the UK
239	EPI_ISL_788304	hCoV-19/USA/TX-HMH-MCoV-13153/2020	betacoronavirus	2020-08-25	North America	USA	29903	Human	unknown	unknown	GH	B.1	NA
240	EPI_ISL_789028	hCoV-19/Sweden/20-13149/2020	betacoronavirus	2020-12-23	Europe	Sweden	29903	Human	33	Female	GV	B.1.177.21	NA
241	EPI_ISL_793172	hCoV-19/Denmark/DCGC-23771/2020	betacoronavirus	2020-12-21	Europe	Denmark	29782	Human	unknown	unknown	GV	B.1.177.21	NA
242	EPI_ISL_811147	hCoV-19/cat/Russia/RII-LEN-22246S/2021	betacoronavirus	2021-01-06	Europe	Russia	29864	Felis catus	3	Male	GR	B.1.1.317	NA
243	EPI_ISL_815643	hCoV-19/Denmark/DCGC-28141/2020	betacoronavirus	2020-11-09	Europe	Denmark	29769	Human	unknown	unknown	GR	B.1.1.298	NA
244	EPI_ISL_825033	hCoV-19/monkey/USA/MD-USAMRIID-AGM/2020	betacoronavirus	2020-04-06	North America	USA	29807	Chlorocebus sabaeus	unknown	unknown	GR	B.1.1	NA
245	EPI_ISL_849351	hCoV-19/Argentina/INEI095228/2020	betacoronavirus	2020-10-16	South America	Argentina	29901	Human	10	Male	GH	B.1.499	NA
246	EPI_ISL_851056	hCoV-19/mink/Lithuania/MR-LUHS-Eilnr147952/2020	betacoronavirus	2020-11	Europe	Lithuania	29827	Neovison vison	unknown	unknown	GR	B.1.1	NA
247	EPI_ISL_851058	hCoV-19/mink/Lithuania/MR-LUHS-Eilnr1490411/2020	betacoronavirus	2020-11	Europe	Lithuania	29870	Neovison vison	unknown	unknown	GH	B.1.343	NA
248	EPI_ISL_852604	hCoV-19/bat/Cambodia/RShSTT182/2010	betacoronavirus	2010-12-06	Asia	Cambodia	29787	Rhinolophus shameli	unknown	unknown	S	A.23	NA
249	EPI_ISL_852605	hCoV-19/bat/Cambodia/RShSTT200/2010	betacoronavirus	2010-12-06	Asia	Cambodia	29793	Rhinolophus shameli	unknown	unknown	S	A.23	NA
250	EPI_ISL_862722	hCoV-19/gorilla/USA/CA-ALSR-5742/2021	betacoronavirus	2021-01-10	North America	USA	29782	Gorilla gorilla gorilla	unknown	unknown	G	B.1.232	NA
251	EPI_ISL_873040	hCoV-19/cat/Russia/LEN-RII-22390S/2021	betacoronavirus	2021-01-08	Europe	Russia	29782	Felis catus	3	Male	GR	B.1.1.424	NA
252	EPI_ISL_873210	hCoV-19/cat/France/un-ENVT-LHOOQ/2020	betacoronavirus	2020-09-24	Europe	France	29664	Felis catus	unknown	unknown	GH	B.1.160	NA
253	EPI_ISL_890442	hCoV-19/Canada/QC-JUS-V5210111/2020	betacoronavirus	2020-03-19	North America	Canada	29782	Human	29	Female	G	B.1.415	NA
254	EPI_ISL_904360	hCoV-19/mink/Netherlands/NB-EMC-un-2/2020	betacoronavirus	2020	Europe	Netherlands	29681	Neovison vison	unknown	unknown	G	B.1.8	NA
255	EPI_ISL_962892	hCoV-19/cat/Italy/VE-IZSVe-20DIA30040-2/2020	betacoronavirus	2020-11-27	Europe	Italy	29746	Felis catus	10	Male	GV	B.1.177	NA
256	AP006557	TWH	betacoronavirus	2003	Asia	Taiwan	29727	Human	unknown	unknown	Unknown	Unknown	NA
257	AP006560	TWS	betacoronavirus	2003	Asia	Taiwan	29417	Human	unknown	unknown	Unknown	Unknown	NA
258	AY278488	BJ01	betacoronavirus	2003	Asia	China	29872	Human	unknown	unknown	Unknown	Unknown	NA
259	AY279354	BJ04	betacoronavirus	2003	Asia	China	30321	Human	unknown	unknown	Unknown	Unknown	NA
260	AY485277	Sino1-11	betacoronavirus	2003	Asia	China	29703	Human	unknown	unknown	Unknown	Unknown	NA
261	AY559082	Sin852	betacoronavirus	2004	Asia	Singapore	29312	Human	unknown	unknown	Unknown	Unknown	NA
262	AY559094	Sin846	betacoronavirus	2004	Asia	Singapore	29516	Human	unknown	unknown	Unknown	Unknown	NA
263	AY568539	GZ0401	betacoronavirus	2003	Asia	China	29727	Human	unknown	unknown	Unknown	Unknown	NA
264	AY572034	Civet SARS CoV 007/2004	betacoronavirus	2004	Asia	China: Southern China	29727	civet	unknown	unknown	Unknown	Unknown	NA
265	AY572038	SARS coronavirus civet020	betacoronavirus	2003	Asia	China: Southern China	29727	civet	unknown	unknown	Unknown	Unknown	NA
266	AY613947	GZ0402	betacoronavirus	2004	Asia	China	29727	Human	unknown	unknown	Unknown	Unknown	NA
267	AY613950	SARS coronavirus PC4-227	betacoronavirus	2003	Asia	China	29727	palm civet	unknown	unknown	Unknown	Unknown	NA
268	DQ022305	Bat SARS coronavirus HKU3-1	betacoronavirus	2005	Asia	China	29728	Bat	unknown	unknown	Unknown	Unknown	NA
269	DQ071615	Bat SARS CoV Rp3/2004	betacoronavirus	2004	Asia	China	29736	Bat	unknown	unknown	Unknown	Unknown	NA
270	DQ648857	Bat CoV 279/2005	betacoronavirus	2005	Asia	China	29741	Bat	unknown	unknown	Unknown	Unknown	NA
271	FJ588686	SARS coronavirus Rs_672/2006	betacoronavirus	2006	Asia	China	29059	Rhinolophus sinicus	unknown	unknown	Unknown	Unknown	NA
272	FJ959407	A001	betacoronavirus	2009	Asia	China	29694	palm civet	unknown	unknown	Unknown	Unknown	NA
273	GQ153542	Bat SARS coronavirus HKU3-7	betacoronavirus	2010	Asia	Hong Kon	29716	Bat	unknown	unknown	Unknown	Unknown	NA
274	JX993988	Bat coronavirus Cp/Yunnan2011	betacoronavirus	2011	Asia	China	29452	Chaerephon plicata	unknown	unknown	Unknown	Unknown	NA
275	KC881005	Bat SARS-like coronavirus RsSHC014	betacoronavirus	2011-04-17	Asia	China	29787	Rhinolophus sinicus	unknown	unknown	Unknown	Unknown	NA
276	KC881006	Bat SARS-like coronavirus Rs3367	betacoronavirus	2012-03-19	Asia	China	29792	Rhinolophus sinicus	unknown	unknown	Unknown	Unknown	NA
277	KF367457	Bat SARS-like coronavirus WIV1	betacoronavirus	2012-09-01	Asia	China	30309	Rhinolophus sinicus	unknown	unknown	Unknown	Unknown	NA
278	KF569996	LYRa11	betacoronavirus	2011	Asia	China	20805	Rhinolophus affinis	unknown	unknown	Unknown	Unknown	NA
279	KJ473812	BtRf-BetaCoV/HeB2013	betacoronavirus	2013	Asia	China	29443	Rhinolophus ferrumequinum	unknown	unknown	Unknown	Unknown	NA
280	KJ473815	BtRs-BetaCoV/GX2013	betacoronavirus	2013	Asia	China	29116	Rhinolophus sinicus	unknown	unknown	Unknown	Unknown	NA
281	KU182964	JTMC15	betacoronavirus	2013-08-01	Asia	China	29761	Rhinolophus ferrumequinum	unknown	unknown	Unknown	Unknown	NA
282	KY417142	As6526	betacoronavirus	2014-05-12	Asia	China	29725	Aselliscus stoliczkanus"	unknown	unknown	Unknown	Unknown	NA
283	KY417143	Rs4081	betacoronavirus	2012-09-18	Asia	China	29741	Rhinolophus sinicus	unknown	unknown	Unknown	Unknown	NA
284	KY417146	Rs4231	betacoronavirus	2013-04-17	Asia	China	29782	Rhinolophus sinicus	unknown	unknown	Unknown	Unknown	NA
285	KY417147	Rs4237	betacoronavirus	2013-04-17	Asia	China	29741	Rhinolophus sinicus	unknown	unknown	Unknown	Unknown	NA
286	KY417149	Rs4255	betacoronavirus	2013-04-17	Asia	China	29743	Rhinolophus sinicus	unknown	unknown	Unknown	Unknown	NA
287	KY417151	Rs7327	betacoronavirus	2014-10-24	Asia	China	30307	Rhinolophus sinicus	unknown	unknown	Unknown	Unknown	NA
288	KY417152	Rs9401	betacoronavirus	2015-10-16	Asia	China	29769	Rhinolophus sinicus	unknown	unknown	Unknown	Unknown	NA
289	KY770858	Anlong-103	betacoronavirus	1905-07-05	Asia	China	29688	Rhinolophus sinicus	unknown	unknown	Unknown	Unknown	NA
290	KY938558	16BO133	betacoronavirus	2016-04-17	Asia	South Korea: abandoned mine	29075	Rhinolophus ferrumequinum	unknown	unknown	Unknown	Unknown	NA
291	LC522972	2019-nCoV/Japan/KY/V-029/2020	betacoronavirus	2020-01	Asia	Japan	29878	Chlorocebus sp.	unknown	unknown	Unknown	Unknown	NA
292	LC556375	Rc-o319	betacoronavirus	1905-07-05	Asia	Japan	29818	Rhinolophus cornutus	unknown	unknown	Unknown	Unknown	NA
293	MG772933	bat-SL-CoVZC45	betacoronavirus	2017-02-01	Asia	China	29802	Rhinolophus pusillus	unknown	unknown	Unknown	Unknown	NA
294	MN988713	SARS-CoV-2/human/USA/IL-CDC-IL1/2020	betacoronavirus	2020-01-21	Asia	USA	29882	Human	unknown	unknown	Unknown	Unknown	NA
295	MN996532	Bat coronavirus RaTG13	betacoronavirus	2013-07-24	Asia	China	29885	Rhinolophus affinis	unknown	unknown	Unknown	Unknown	NA
296	MT040333	PCoV_GX-P4	betacoronavirus	1905-07-09	Asia	China	29805	Manis javanica	unknown	unknown	Unknown	Unknown	NA
297	MT040335	PCoV_GX-P5L	betacoronavirus	1905-07-09	Asia	China	29806	Manis javanica	unknown	unknown	Unknown	Unknown	NA
298	MW251308	RacCS203	betacoronavirus	2020-06-19	Asia	Thailand	29832	Rhinolophus acuminatus	unknown	unknown	Unknown	Unknown	NA
299	MW251309	RacCS224	betacoronavirus	2020-06-19	Asia	Thailand	29832	Rhinolophus acuminatus	unknown	unknown	Unknown	Unknown	NA
300	MW251311	RacCS264	betacoronavirus	2020-06-19	Asia	Thailand	29832	Rhinolophus acuminatus	unknown	unknown	Unknown	Unknown	NA
301	MZ081381	bat/Yunnan/RpYN06/2020	betacoronavirus	2020-05-25	Asia	China	29793	Rhinolophus pusillus	unknown	unknown	Unknown	Unknown	NA
302	MG772934	bat-SL-CoVZXC21	betacoronavirus	2015-07-01	Asia	China	29732	Rhinolophus pusillus	unknown	unknown	Unknown	Unknown	NA
303	EPI_ISL_447627	hCoV-19/mink/Netherlands/NB02_03KS/2020	betacoronavirus	2020-04-29	Europe	Netherlands	29900	Neovison vison	unknown	unknown	L	B.11	NA
304	EPI_ISL_447628	hCoV-19/mink/Netherlands/NB02_06KS/2020	betacoronavirus	2020-04-29	Europe	Netherlands	29900	Neovison vison	unknown	unknown	L	B.11	NA
305	EPI_ISL_447630	hCoV-19/mink/Netherlands/NB02_13KS/2020	betacoronavirus	2020-04-29	Europe	Netherlands	29900	Neovison vison	unknown	unknown	L	B.11	NA
306	EPI_ISL_447631	hCoV-19/mink/Netherlands/NB02_index/2020	betacoronavirus	2020-04-25	Europe	Netherlands	29900	Neovison vison	unknown	unknown	L	B.11	NA
307	EPI_ISL_447632	hCoV-19/mink/Netherlands/NB02_16RS/2020	betacoronavirus	2020-04-28	Europe	Netherlands	29900	Neovison vison	unknown	unknown	L	B.11	NA
308	EPI_ISL_522999	hCoV-19/mink/Netherlands/NB-EMC-1-13/2020	betacoronavirus	2020-04-28	Europe	Netherlands	29900	Neovison vison	unknown	unknown	G	B.1.8	NA
309	EPI_ISL_523023	hCoV-19/mink/Netherlands/NB-EMC-15-11/2020	betacoronavirus	2020-06-21	Europe	Netherlands	29900	Neovison vison	unknown	unknown	L	B.11	NA
310	EPI_ISL_523024	hCoV-19/mink/Netherlands/NB-EMC-15-2/2020	betacoronavirus	2020-06-21	Europe	Netherlands	29900	Neovison vison	unknown	unknown	L	B.11	NA
311	EPI_ISL_523025	hCoV-19/mink/Netherlands/NB-EMC-15-3/2020	betacoronavirus	2020-06-21	Europe	Netherlands	29900	Neovison vison	unknown	unknown	L	B.11	NA
312	EPI_ISL_523026	hCoV-19/mink/Netherlands/NB-EMC-15-7/2020	betacoronavirus	2020-06-21	Europe	Netherlands	29900	Neovison vison	unknown	unknown	L	B.11	NA
313	EPI_ISL_523027	hCoV-19/mink/Netherlands/NB-EMC-15-8/2020	betacoronavirus	2020-06-21	Europe	Netherlands	29900	Neovison vison	unknown	unknown	L	B.11	NA
314	EPI_ISL_523029	hCoV-19/mink/Netherlands/NB-EMC-16-1/2020	betacoronavirus	2020-06-21	Europe	Netherlands	29900	Neovison vison	unknown	unknown	G	B.1.8	NA
315	EPI_ISL_523030	hCoV-19/mink/Netherlands/NB-EMC-16-10/2020	betacoronavirus	2020-06-21	Europe	Netherlands	29900	Neovison vison	unknown	unknown	G	B.1.8	NA
316	EPI_ISL_523031	hCoV-19/mink/Netherlands/NB-EMC-16-13/2020	betacoronavirus	2020-06-21	Europe	Netherlands	29900	Neovison vison	unknown	unknown	G	B.1.8	NA
317	EPI_ISL_523032	hCoV-19/mink/Netherlands/NB-EMC-16-14/2020	betacoronavirus	2020-06-21	Europe	Netherlands	29900	Neovison vison	unknown	unknown	G	B.1.8	NA
318	EPI_ISL_523033	hCoV-19/mink/Netherlands/NB-EMC-16-2/2020	betacoronavirus	2020-06-21	Europe	Netherlands	29900	Neovison vison	unknown	unknown	G	B.1.8	NA
319	EPI_ISL_523041	hCoV-19/mink/Netherlands/NB-EMC-18-14/2020	betacoronavirus	2020-07-04	Europe	Netherlands	29900	Neovison vison	unknown	unknown	L	B.11	NA
320	EPI_ISL_523042	hCoV-19/mink/Netherlands/NB-EMC-18-15/2020	betacoronavirus	2020-07-04	Europe	Netherlands	29900	Neovison vison	unknown	unknown	L	B.11	NA
321	EPI_ISL_523043	hCoV-19/mink/Netherlands/NB-EMC-18-17/2020	betacoronavirus	2020-07-04	Europe	Netherlands	29900	Neovison vison	unknown	unknown	L	B.11	NA
322	EPI_ISL_523044	hCoV-19/mink/Netherlands/NB-EMC-18-20/2020	betacoronavirus	2020-07-04	Europe	Netherlands	29900	Neovison vison	unknown	unknown	L	B.11	NA
323	EPI_ISL_523045	hCoV-19/mink/Netherlands/NB-EMC-18-8/2020	betacoronavirus	2020-07-04	Europe	Netherlands	29900	Neovison vison	unknown	unknown	L	B.11	NA
324	EPI_ISL_523047	hCoV-19/mink/Netherlands/NB-EMC-19-1/2020	betacoronavirus	2020-07-05	Europe	Netherlands	29900	Neovison vison	unknown	unknown	L	B.11	NA
325	EPI_ISL_523048	hCoV-19/mink/Netherlands/NB-EMC-19-12/2020	betacoronavirus	2020-07-05	Europe	Netherlands	29900	Neovison vison	unknown	unknown	L	B.11	NA
326	EPI_ISL_523049	hCoV-19/mink/Netherlands/NB-EMC-19-15/2020	betacoronavirus	2020-07-05	Europe	Netherlands	29900	Neovison vison	unknown	unknown	L	B.11	NA
327	EPI_ISL_523050	hCoV-19/mink/Netherlands/NB-EMC-19-19/2020	betacoronavirus	2020-07-05	Europe	Netherlands	29900	Neovison vison	unknown	unknown	L	B.11	NA
328	EPI_ISL_523051	hCoV-19/mink/Netherlands/NB-EMC-19-9/2020	betacoronavirus	2020-07-05	Europe	Netherlands	29900	Neovison vison	unknown	unknown	L	B.11	NA
329	EPI_ISL_523068	hCoV-19/mink/Netherlands/NB-EMC-2-13/2020	betacoronavirus	2020-04-27	Europe	Netherlands	29900	Neovison vison	unknown	unknown	L	B.11	NA
330	EPI_ISL_523070	hCoV-19/mink/Netherlands/NB-EMC-2-14/2020	betacoronavirus	2020-04-27	Europe	Netherlands	29900	Neovison vison	unknown	unknown	L	B.11	NA
331	EPI_ISL_523072	hCoV-19/mink/Netherlands/NB-EMC-2-19/2020	betacoronavirus	2020-04-27	Europe	Netherlands	29900	Neovison vison	unknown	unknown	L	B.11	NA
332	EPI_ISL_523073	hCoV-19/mink/Netherlands/NB-EMC-2-2/2020	betacoronavirus	2020-04-27	Europe	Netherlands	29900	Neovison vison	unknown	unknown	L	B.11	NA
333	EPI_ISL_523075	hCoV-19/mink/Netherlands/NB-EMC-2-3/2020	betacoronavirus	2020-04-27	Europe	Netherlands	29900	Neovison vison	unknown	unknown	L	B.11	NA
334	EPI_ISL_523084	hCoV-19/mink/Netherlands/NB-EMC-25-12/2020	betacoronavirus	2020-07-26	Europe	Netherlands	29900	Neovison vison	unknown	unknown	L	B.11	NA
335	EPI_ISL_523085	hCoV-19/mink/Netherlands/NB-EMC-2-6/2020	betacoronavirus	2020-04-27	Europe	Netherlands	29900	Neovison vison	unknown	unknown	L	B.11	NA
336	EPI_ISL_523090	hCoV-19/mink/Netherlands/NB-EMC-2-8/2020	betacoronavirus	2020-04-27	Europe	Netherlands	29900	Neovison vison	unknown	unknown	L	B.11	NA
337	EPI_ISL_577750	hCoV-19/mink/Netherlands/NB-EMC-28-2/2020	betacoronavirus	2020-08-08	Europe	Netherlands	29900	Neovison vison	unknown	unknown	L	B.11	NA
338	EPI_ISL_577751	hCoV-19/mink/Netherlands/NB-EMC-28-3/2020	betacoronavirus	2020-08-08	Europe	Netherlands	29900	Neovison vison	unknown	unknown	O	B.11	NA
339	EPI_ISL_577752	hCoV-19/mink/Netherlands/NB-EMC-28-6/2020	betacoronavirus	2020-08-08	Europe	Netherlands	29900	Neovison vison	unknown	unknown	L	B.11	NA
340	EPI_ISL_577753	hCoV-19/mink/Netherlands/NB-EMC-28-7/2020	betacoronavirus	2020-08-08	Europe	Netherlands	29900	Neovison vison	unknown	unknown	L	B.11	NA
341	EPI_ISL_577754	hCoV-19/mink/Netherlands/NB-EMC-28-9/2020	betacoronavirus	2020-08-08	Europe	Netherlands	29900	Neovison vison	unknown	unknown	L	B.11	NA
342	EPI_ISL_626340	hCoV-19/mink/Denmark/AD38-Farm2/2020	betacoronavirus	2020-06-18	Europe	Demnark	29900	Neovison vison	unknown	unknown	GR	B.1.1.298	NA
343	EPI_ISL_626341	hCoV-19/mink/Denmark/AD40-Farm3/2020	betacoronavirus	2020-06-29	Europe	Demnark	29900	Neovison vison	unknown	unknown	GR	B.1.1.298	NA
344	EPI_ISL_626343	hCoV-19/mink/Denmark/AD3-Farm1/2020	betacoronavirus	2020-06-14	Europe	Demnark	29900	Neovison vison	unknown	unknown	GR	B.1.1.298	NA
345	EPI_ISL_626344	hCoV-19/mink/Denmark/AD4-Farm1/2020	betacoronavirus	2020-06-14	Europe	Demnark	29900	Neovison vison	unknown	unknown	GR	B.1.1.298	NA
346	EPI_ISL_626345	hCoV-19/mink/Denmark/AD6-Farm1/2020	betacoronavirus	2020-06-14	Europe	Demnark	29900	Neovison vison	unknown	unknown	GR	B.1.1.298	NA
347	EPI_ISL_626346	hCoV-19/mink/Denmark/AD37-Farm3/2020	betacoronavirus	2020-06-29	Europe	Demnark	29900	Neovison vison	unknown	unknown	GR	B.1.1.298	NA
348	EPI_ISL_626347	hCoV-19/mink/Denmark/AL25-Farm1/2020	betacoronavirus	2020-06-14	Europe	Demnark	29900	Neovison vison	unknown	unknown	GR	B.1.1.298	NA
349	EPI_ISL_626348	hCoV-19/mink/Denmark/AL35-Farm3/2020	betacoronavirus	2020-06-29	Europe	Demnark	29900	Neovison vison	unknown	unknown	GR	B.1.1.298	NA
350	EPI_ISL_641396	hCoV-19/mink/Denmark/mDK-1/2020	betacoronavirus	2020-10-30	Europe	Demnark	29900	Neovison vison	unknown	unknown	GR	B.1.1.298	NA
351	EPI_ISL_641397	hCoV-19/mink/Denmark/mDK-3/2020	betacoronavirus	2020-10-29	Europe	Demnark	29900	Neovison vison	unknown	unknown	GR	B.1.1.298	NA
352	EPI_ISL_641398	hCoV-19/mink/Denmark/mDK-4/2020	betacoronavirus	2020-10-29	Europe	Demnark	29900	Neovison vison	unknown	unknown	GR	B.1.1.298	NA
353	EPI_ISL_641400	hCoV-19/mink/Denmark/mDK-6/2020	betacoronavirus	2020-10-29	Europe	Demnark	29900	Neovison vison	unknown	unknown	GR	B.1.1.298	NA
354	EPI_ISL_641401	hCoV-19/mink/Denmark/mDK-7/2020	betacoronavirus	2020-10-29	Europe	Demnark	29900	Neovison vison	unknown	unknown	GR	B.1.1.298	NA
355	EPI_ISL_641402	hCoV-19/mink/Denmark/mDK-8/2020	betacoronavirus	2020-10-29	Europe	Demnark	29900	Neovison vison	unknown	unknown	GR	B.1.1.298	NA
356	EPI_ISL_641403	hCoV-19/mink/Denmark/mDK-9/2020	betacoronavirus	2020-10-29	Europe	Demnark	29900	Neovison vison	unknown	unknown	GR	B.1.1.298	NA
357	EPI_ISL_641404	hCoV-19/mink/Denmark/mDK-10/2020	betacoronavirus	2020-10-20	Europe	Demnark	29900	Neovison vison	unknown	unknown	GR	B.1.1.298	NA
358	EPI_ISL_641405	hCoV-19/mink/Denmark/mDK-11/2020	betacoronavirus	2020-10-21	Europe	Demnark	29900	Neovison vison	unknown	unknown	GR	B.1.1.298	NA
359	EPI_ISL_641406	hCoV-19/mink/Denmark/mDK-12/2020	betacoronavirus	2020-10-21	Europe	Demnark	29900	Neovison vison	unknown	unknown	GR	B.1.1.298	NA
360	EPI_ISL_641407	hCoV-19/mink/Denmark/mDK-13/2020	betacoronavirus	2020-10-21	Europe	Demnark	29900	Neovison vison	unknown	unknown	GR	B.1.1.298	NA
361	EPI_ISL_641408	hCoV-19/mink/Denmark/mDK-14/2020	betacoronavirus	2020-10-21	Europe	Demnark	29900	Neovison vison	unknown	unknown	GR	B.1.1.298	NA
362	EPI_ISL_641409	hCoV-19/mink/Denmark/mDK-15/2020	betacoronavirus	2020-10-22	Europe	Demnark	29900	Neovison vison	unknown	unknown	GR	B.1.1.298	NA
363	EPI_ISL_641410	hCoV-19/mink/Denmark/mDK-17/2020	betacoronavirus	2020-10-22	Europe	Demnark	29900	Neovison vison	unknown	unknown	GR	B.1.1.298	NA
364	EPI_ISL_641411	hCoV-19/mink/Denmark/mDK-18/2020	betacoronavirus	2020-10-22	Europe	Demnark	29900	Neovison vison	unknown	unknown	GR	B.1.1.298	NA
365	EPI_ISL_641412	hCoV-19/mink/Denmark/mDK-19/2020	betacoronavirus	2020-10-22	Europe	Demnark	29900	Neovison vison	unknown	unknown	GR	B.1.1.298	NA
366	EPI_ISL_641413	hCoV-19/mink/Denmark/mDK-20/2020	betacoronavirus	2020-10-22	Europe	Demnark	29900	Neovison vison	unknown	unknown	GR	B.1.1.298	NA
367	EPI_ISL_641415	hCoV-19/mink/Denmark/mDK-22/2020	betacoronavirus	2020-10-27	Europe	Demnark	29900	Neovison vison	unknown	unknown	GR	B.1.1.298	NA
368	EPI_ISL_641416	hCoV-19/mink/Denmark/mDK-23/2020	betacoronavirus	2020-10-27	Europe	Demnark	29900	Neovison vison	unknown	unknown	GR	B.1.1.298	NA
369	EPI_ISL_641424	hCoV-19/mink/Denmark/mDK-31/2020	betacoronavirus	2020-09-25	Europe	Demnark	29900	Neovison vison	unknown	unknown	GR	B.1.1.298	NA
370	EPI_ISL_641425	hCoV-19/mink/Denmark/mDK-32/2020	betacoronavirus	2020-09-25	Europe	Demnark	29900	Neovison vison	unknown	unknown	GR	B.1.1.298	NA
371	EPI_ISL_641426	hCoV-19/mink/Denmark/mDK-33/2020	betacoronavirus	2020-09-25	Europe	Demnark	29900	Neovison vison	unknown	unknown	GR	B.1.1.298	NA
372	EPI_ISL_641427	hCoV-19/mink/Denmark/mDK-34/2020	betacoronavirus	2020-09-25	Europe	Demnark	29900	Neovison vison	unknown	unknown	GR	B.1.1.298	NA
373	EPI_ISL_641428	hCoV-19/mink/Denmark/mDK-35/2020	betacoronavirus	2020-09-25	Europe	Demnark	29900	Neovison vison	unknown	unknown	GR	B.1.1.298	NA
374	EPI_ISL_641429	hCoV-19/mink/Denmark/mDK-36/2020	betacoronavirus	2020-09-25	Europe	Demnark	29900	Neovison vison	unknown	unknown	GR	B.1.1.298	NA
375	EPI_ISL_641430	hCoV-19/mink/Denmark/mDK-37/2020	betacoronavirus	2020-09-28	Europe	Demnark	29900	Neovison vison	unknown	unknown	GR	B.1.1.298	NA
376	EPI_ISL_641431	hCoV-19/mink/Denmark/mDK-38/2020	betacoronavirus	2020-09-28	Europe	Demnark	29900	Neovison vison	unknown	unknown	GR	B.1.1.298	NA
377	EPI_ISL_641432	hCoV-19/mink/Denmark/mDK-39/2020	betacoronavirus	2020-09-28	Europe	Demnark	29900	Neovison vison	unknown	unknown	GR	B.1.1.298	NA
378	EPI_ISL_641433	hCoV-19/mink/Denmark/mDK-40/2020	betacoronavirus	2020-09-28	Europe	Demnark	29900	Neovison vison	unknown	unknown	GR	B.1.1.298	NA
379	EPI_ISL_641434	hCoV-19/mink/Denmark/mDK-41/2020	betacoronavirus	2020-09-29	Europe	Demnark	29900	Neovison vison	unknown	unknown	GR	B.1.1.298	NA
380	EPI_ISL_641435	hCoV-19/mink/Denmark/mDK-42/2020	betacoronavirus	2020-09-29	Europe	Demnark	29900	Neovison vison	unknown	unknown	GR	B.1.1.298	NA
381	EPI_ISL_641436	hCoV-19/mink/Denmark/mDK-43/2020	betacoronavirus	2020-09-29	Europe	Demnark	29900	Neovison vison	unknown	unknown	GR	B.1.1.298	NA
382	EPI_ISL_641437	hCoV-19/mink/Denmark/mDK-44/2020	betacoronavirus	2020-09-29	Europe	Demnark	29900	Neovison vison	unknown	unknown	GR	B.1.1.298	NA
383	EPI_ISL_641438	hCoV-19/mink/Denmark/mDK-45/2020	betacoronavirus	2020-09-30	Europe	Demnark	29900	Neovison vison	unknown	unknown	GR	B.1.1.298	NA
384	EPI_ISL_641439	hCoV-19/mink/Denmark/mDK-46/2020	betacoronavirus	2020-09-30	Europe	Demnark	29900	Neovison vison	unknown	unknown	GR	B.1.1.298	NA
385	EPI_ISL_641440	hCoV-19/mink/Denmark/mDK-47/2020	betacoronavirus	2020-10-01	Europe	Demnark	29900	Neovison vison	unknown	unknown	GR	B.1.1.298	NA
386	EPI_ISL_641441	hCoV-19/mink/Denmark/mDK-48/2020	betacoronavirus	2020-10-01	Europe	Demnark	29900	Neovison vison	unknown	unknown	GR	B.1.1.298	NA
387	EPI_ISL_641442	hCoV-19/mink/Denmark/mDK-49/2020	betacoronavirus	2020-10-01	Europe	Demnark	29900	Neovison vison	unknown	unknown	GR	B.1.1.298	NA
388	EPI_ISL_641443	hCoV-19/mink/Denmark/mDK-50/2020	betacoronavirus	2020-10-01	Europe	Demnark	29900	Neovison vison	unknown	unknown	GR	B.1.1.298	NA
389	EPI_ISL_641444	hCoV-19/mink/Denmark/mDK-51/2020	betacoronavirus	2020-10-02	Europe	Demnark	29900	Neovison vison	unknown	unknown	GR	B.1.1.298	NA
390	EPI_ISL_641445	hCoV-19/mink/Denmark/mDK-52/2020	betacoronavirus	2020-10-02	Europe	Demnark	29900	Neovison vison	unknown	unknown	GR	B.1.1.298	NA
391	EPI_ISL_641446	hCoV-19/mink/Denmark/mDK-53/2020	betacoronavirus	2020-10-07	Europe	Demnark	29900	Neovison vison	unknown	unknown	GR	B.1.1.298	NA
392	EPI_ISL_641447	hCoV-19/mink/Denmark/mDK-55/2020	betacoronavirus	2020-09-17	Europe	Demnark	29900	Neovison vison	unknown	unknown	GR	B.1.1.298	NA
393	EPI_ISL_641449	hCoV-19/mink/Denmark/mDK-57/2020	betacoronavirus	2020-09-22	Europe	Demnark	29900	Neovison vison	unknown	unknown	GR	B.1.1.298	NA
394	EPI_ISL_641450	hCoV-19/mink/Denmark/mDK-58/2020	betacoronavirus	2020-09-22	Europe	Demnark	29900	Neovison vison	unknown	unknown	GR	B.1.1.298	NA
395	EPI_ISL_641451	hCoV-19/mink/Denmark/mDK-59/2020	betacoronavirus	2020-09-22	Europe	Demnark	29900	Neovison vison	unknown	unknown	GR	B.1.1.298	NA
396	EPI_ISL_641452	hCoV-19/mink/Denmark/mDK-60/2020	betacoronavirus	2020-09-22	Europe	Demnark	29900	Neovison vison	unknown	unknown	GR	B.1.1.298	NA
397	EPI_ISL_641453	hCoV-19/mink/Denmark/mDK-61/2020	betacoronavirus	2020-09-22	Europe	Demnark	29900	Neovison vison	unknown	unknown	GR	B.1.1.298	NA
398	EPI_ISL_641454	hCoV-19/mink/Denmark/mDK-62/2020	betacoronavirus	2020-09-22	Europe	Demnark	29900	Neovison vison	unknown	unknown	GR	B.1.1.298	NA
399	EPI_ISL_641455	hCoV-19/mink/Denmark/mDK-63/2020	betacoronavirus	2020-09-22	Europe	Demnark	29900	Neovison vison	unknown	unknown	GR	B.1.1.298	NA
400	EPI_ISL_641456	hCoV-19/mink/Denmark/mDK-64/2020	betacoronavirus	2020-09-22	Europe	Demnark	29900	Neovison vison	unknown	unknown	GR	B.1.1.298	NA
401	EPI_ISL_641457	hCoV-19/mink/Denmark/mDK-65/2020	betacoronavirus	2020-09-22	Europe	Demnark	29900	Neovison vison	unknown	unknown	GR	B.1.1.298	NA
402	EPI_ISL_641458	hCoV-19/mink/Denmark/mDK-66/2020	betacoronavirus	2020-09-22	Europe	Demnark	29900	Neovison vison	unknown	unknown	GR	B.1.1.298	NA
403	EPI_ISL_641459	hCoV-19/mink/Denmark/mDK-67/2020	betacoronavirus	2020-09-22	Europe	Demnark	29900	Neovison vison	unknown	unknown	GR	B.1.1.298	NA
404	EPI_ISL_641460	hCoV-19/mink/Denmark/mDK-68/2020	betacoronavirus	2020-09-22	Europe	Demnark	29900	Neovison vison	unknown	unknown	GR	B.1.1.298	NA
405	EPI_ISL_641461	hCoV-19/mink/Denmark/mDK-69/2020	betacoronavirus	2020-09-23	Europe	Demnark	29900	Neovison vison	unknown	unknown	GR	B.1.1.298	NA
406	EPI_ISL_641462	hCoV-19/mink/Denmark/mDK-70/2020	betacoronavirus	2020-09-23	Europe	Demnark	29900	Neovison vison	unknown	unknown	GR	B.1.1.298	NA
407	EPI_ISL_641463	hCoV-19/mink/Denmark/mDK-71/2020	betacoronavirus	2020-09-23	Europe	Demnark	29900	Neovison vison	unknown	unknown	GR	B.1.1.298	NA
408	EPI_ISL_641464	hCoV-19/mink/Denmark/mDK-72/2020	betacoronavirus	2020-09-24	Europe	Demnark	29900	Neovison vison	unknown	unknown	GR	B.1.1.298	NA
409	EPI_ISL_641465	hCoV-19/mink/Denmark/mDK-73/2020	betacoronavirus	2020-09-24	Europe	Demnark	29900	Neovison vison	unknown	unknown	GR	B.1.1.298	NA
410	EPI_ISL_641466	hCoV-19/mink/Denmark/mDK-74/2020	betacoronavirus	2020-09-24	Europe	Demnark	29900	Neovison vison	unknown	unknown	GR	B.1.1.298	NA
411	EPI_ISL_641467	hCoV-19/mink/Denmark/mDK-75/2020	betacoronavirus	2020-09-24	Europe	Demnark	29900	Neovison vison	unknown	unknown	GR	B.1.1.298	NA
412	EPI_ISL_641468	hCoV-19/mink/Denmark/mDK-76/2020	betacoronavirus	2020-09-24	Europe	Demnark	29900	Neovison vison	unknown	unknown	GR	B.1.1.298	NA
413	EPI_ISL_641469	hCoV-19/mink/Denmark/mDK-77/2020	betacoronavirus	2020-09-24	Europe	Demnark	29900	Neovison vison	unknown	unknown	GR	B.1.1.298	NA
414	EPI_ISL_641470	hCoV-19/mink/Denmark/mDK-78/2020	betacoronavirus	2020-09-09	Europe	Demnark	29900	Neovison vison	unknown	unknown	GR	B.1.1.298	NA
415	EPI_ISL_641471	hCoV-19/mink/Denmark/mDK-79/2020	betacoronavirus	2020-09-09	Europe	Demnark	29900	Neovison vison	unknown	unknown	GR	B.1.1.298	NA
416	EPI_ISL_641472	hCoV-19/mink/Denmark/mDK-80/2020	betacoronavirus	2020-09-09	Europe	Demnark	29900	Neovison vison	unknown	unknown	GR	B.1.1.298	NA
417	EPI_ISL_641473	hCoV-19/mink/Denmark/mDK-81/2020	betacoronavirus	2020-09-09	Europe	Demnark	29900	Neovison vison	unknown	unknown	GR	B.1.1.298	NA
418	EPI_ISL_641474	hCoV-19/mink/Denmark/mDK-82/2020	betacoronavirus	2020-09-09	Europe	Demnark	29900	Neovison vison	unknown	unknown	GR	B.1.1.298	NA
419	EPI_ISL_641475	hCoV-19/mink/Denmark/mDK-83/2020	betacoronavirus	2020-09-09	Europe	Demnark	29900	Neovison vison	unknown	unknown	GR	B.1.1.298	NA
420	EPI_ISL_641476	hCoV-19/mink/Denmark/mDK-84/2020	betacoronavirus	2020-09-10	Europe	Demnark	29900	Neovison vison	unknown	unknown	GR	B.1.1.298	NA
421	EPI_ISL_641477	hCoV-19/mink/Denmark/mDK-85/2020	betacoronavirus	2020-09-10	Europe	Demnark	29900	Neovison vison	unknown	unknown	GR	B.1.1.298	NA
422	EPI_ISL_641478	hCoV-19/mink/Denmark/mDK-86/2020	betacoronavirus	2020-09-10	Europe	Demnark	29900	Neovison vison	unknown	unknown	GR	B.1.1.298	NA
423	EPI_ISL_641479	hCoV-19/mink/Denmark/mDK-87/2020	betacoronavirus	2020-09-14	Europe	Demnark	29900	Neovison vison	unknown	unknown	GR	B.1.1.298	NA
424	EPI_ISL_641480	hCoV-19/mink/Denmark/mDK-88/2020	betacoronavirus	2020-09-14	Europe	Demnark	29900	Neovison vison	unknown	unknown	GR	B.1.1.298	NA
425	EPI_ISL_641481	hCoV-19/mink/Denmark/mDK-89/2020	betacoronavirus	2020-09-14	Europe	Demnark	29900	Neovison vison	unknown	unknown	GR	B.1.1.298	NA
426	EPI_ISL_641482	hCoV-19/mink/Denmark/mDK-90/2020	betacoronavirus	2020-09-14	Europe	Demnark	29900	Neovison vison	unknown	unknown	GR	B.1.1.298	NA
427	EPI_ISL_641483	hCoV-19/mink/Denmark/mDK-91/2020	betacoronavirus	2020-09-14	Europe	Demnark	29900	Neovison vison	unknown	unknown	GR	B.1.1.298	NA
428	EPI_ISL_641484	hCoV-19/mink/Denmark/mDK-92/2020	betacoronavirus	2020-09-14	Europe	Demnark	29900	Neovison vison	unknown	unknown	GR	B.1.1.298	NA
429	EPI_ISL_641485	hCoV-19/mink/Denmark/mDK-93/2020	betacoronavirus	2020-09-14	Europe	Demnark	29900	Neovison vison	unknown	unknown	GR	B.1.1.298	NA
430	EPI_ISL_641486	hCoV-19/mink/Denmark/mDK-94/2020	betacoronavirus	2020-09-14	Europe	Demnark	29900	Neovison vison	unknown	unknown	GR	B.1.1.298	NA
431	EPI_ISL_641487	hCoV-19/mink/Denmark/mDK-95/2020	betacoronavirus	2020-09-14	Europe	Demnark	29900	Neovison vison	unknown	unknown	GR	B.1.1.298	NA
432	EPI_ISL_641488	hCoV-19/mink/Denmark/mDK-96/2020	betacoronavirus	2020-09-14	Europe	Demnark	29900	Neovison vison	unknown	unknown	GR	B.1.1.298	NA
433	EPI_ISL_641489	hCoV-19/mink/Denmark/mDK-97/2020	betacoronavirus	2020-09-14	Europe	Demnark	29900	Neovison vison	unknown	unknown	GR	B.1.1.298	NA
434	EPI_ISL_641490	hCoV-19/mink/Denmark/mDK-98/2020	betacoronavirus	2020-09-14	Europe	Demnark	29900	Neovison vison	unknown	unknown	GR	B.1.1.298	NA
435	EPI_ISL_641491	hCoV-19/mink/Denmark/mDK-100/2020	betacoronavirus	2020-09-15	Europe	Demnark	29900	Neovison vison	unknown	unknown	GR	B.1.1.298	NA
436	EPI_ISL_641492	hCoV-19/mink/Denmark/mDK-101/2020	betacoronavirus	2020-09-15	Europe	Demnark	29900	Neovison vison	unknown	unknown	GR	B.1.1.298	NA
437	EPI_ISL_641493	hCoV-19/mink/Denmark/mDK-102/2020	betacoronavirus	2020-09-15	Europe	Demnark	29900	Neovison vison	unknown	unknown	GR	B.1.1.298	NA
438	EPI_ISL_641494	hCoV-19/mink/Denmark/mDK-103/2020	betacoronavirus	2020-09-15	Europe	Demnark	29900	Neovison vison	unknown	unknown	GR	B.1.1.298	NA
439	EPI_ISL_641495	hCoV-19/mink/Denmark/mDK-104/2020	betacoronavirus	2020-09-15	Europe	Demnark	29900	Neovison vison	unknown	unknown	GR	B.1.1.298	NA
440	EPI_ISL_641496	hCoV-19/mink/Denmark/mDK-108/2020	betacoronavirus	2020-08-31	Europe	Demnark	29900	Neovison vison	unknown	unknown	GR	B.1.1.298	NA
441	EPI_ISL_641497	hCoV-19/mink/Denmark/mDK-109/2020	betacoronavirus	2020-08-31	Europe	Demnark	29900	Neovison vison	unknown	unknown	GR	B.1.1.298	NA
442	EPI_ISL_641498	hCoV-19/mink/Denmark/mDK-110/2020	betacoronavirus	2020-08-31	Europe	Demnark	29900	Neovison vison	unknown	unknown	GR	B.1.1.298	NA
443	EPI_ISL_641499	hCoV-19/mink/Denmark/mDK-120/2020	betacoronavirus	2020-10-05	Europe	Demnark	29900	Neovison vison	unknown	unknown	GR	B.1.1.298	NA
444	EPI_ISL_641500	hCoV-19/mink/Denmark/mDK-121/2020	betacoronavirus	2020-10-05	Europe	Demnark	29900	Neovison vison	unknown	unknown	GR	B.1.1.298	NA
445	EPI_ISL_641501	hCoV-19/mink/Denmark/mDK-122/2020	betacoronavirus	2020-10-07	Europe	Demnark	29900	Neovison vison	unknown	unknown	GR	B.1.1.298	NA
446	EPI_ISL_641502	hCoV-19/mink/Denmark/mDK-123/2020	betacoronavirus	2020-10-06	Europe	Demnark	29900	Neovison vison	unknown	unknown	GR	B.1.1.298	NA
447	EPI_ISL_641503	hCoV-19/mink/Denmark/mDK-124/2020	betacoronavirus	2020-10-08	Europe	Demnark	29900	Neovison vison	unknown	unknown	GR	B.1.1.298	NA
448	EPI_ISL_641504	hCoV-19/mink/Denmark/mDK-125/2020	betacoronavirus	2020-10-08	Europe	Demnark	29900	Neovison vison	unknown	unknown	GR	B.1.1.298	NA
449	EPI_ISL_641505	hCoV-19/mink/Denmark/mDK-126/2020	betacoronavirus	2020-10-08	Europe	Demnark	29900	Neovison vison	unknown	unknown	GR	B.1.1.298	NA
450	EPI_ISL_641506	hCoV-19/mink/Denmark/mDK-127/2020	betacoronavirus	2020-08-13	Europe	Demnark	29900	Neovison vison	unknown	unknown	GR	B.1.1.298	NA
451	EPI_ISL_641507	hCoV-19/mink/Denmark/mDK-128/2020	betacoronavirus	2020-08-13	Europe	Demnark	29900	Neovison vison	unknown	unknown	GR	B.1.1.298	NA
452	EPI_ISL_641508	hCoV-19/mink/Denmark/mDK-129/2020	betacoronavirus	2020-08-13	Europe	Demnark	29900	Neovison vison	unknown	unknown	GR	B.1.1.298	NA
453	EPI_ISL_641509	hCoV-19/mink/Denmark/mDK-130/2020	betacoronavirus	2020-08-13	Europe	Demnark	29900	Neovison vison	unknown	unknown	GR	B.1.1.298	NA
454	EPI_ISL_641510	hCoV-19/mink/Denmark/mDK-131/2020	betacoronavirus	2020-08-13	Europe	Demnark	29900	Neovison vison	unknown	unknown	GR	B.1.1.298	NA
455	EPI_ISL_641511	hCoV-19/mink/Denmark/mDK-132/2020	betacoronavirus	2020-08-13	Europe	Demnark	29900	Neovison vison	unknown	unknown	GR	B.1.1.298	NA
456	EPI_ISL_641512	hCoV-19/mink/Denmark/mDK-133/2020	betacoronavirus	2020-08-13	Europe	Demnark	29900	Neovison vison	unknown	unknown	GR	B.1.1.298	NA
457	EPI_ISL_641513	hCoV-19/mink/Denmark/mDK-135/2020	betacoronavirus	2020-08-13	Europe	Demnark	29900	Neovison vison	unknown	unknown	GR	B.1.1.298	NA
458	EPI_ISL_641514	hCoV-19/mink/Denmark/mDK-150/2020	betacoronavirus	2020-11-06	Europe	Demnark	29900	Neovison vison	unknown	unknown	GR	B.1.1.298	NA
459	EPI_ISL_641515	hCoV-19/mink/Denmark/mDK-151/2020	betacoronavirus	2020-11-06	Europe	Demnark	29900	Neovison vison	unknown	unknown	GR	B.1.1.298	NA
460	EPI_ISL_641516	hCoV-19/mink/Denmark/mDK-152/2020	betacoronavirus	2020-11-06	Europe	Demnark	29900	Neovison vison	unknown	unknown	G	B.1	NA
461	EPI_ISL_683011	hCoV-19/mink/Denmark/mDK-160/2020	betacoronavirus	2020-11-05	Europe	Demnark	29900	Neovison vison	unknown	unknown	GR	B.1.1.298	NA
462	EPI_ISL_683012	hCoV-19/mink/Denmark/mDK-161/2020	betacoronavirus	2020-11-05	Europe	Demnark	29900	Neovison vison	unknown	unknown	GR	B.1.1.298	NA
463	EPI_ISL_683013	hCoV-19/mink/Denmark/mDK-162/2020	betacoronavirus	2020-11-05	Europe	Demnark	29900	Neovison vison	unknown	unknown	GR	B.1.1.298	NA
464	EPI_ISL_683014	hCoV-19/mink/Denmark/mDK-163/2020	betacoronavirus	2020-11-05	Europe	Demnark	29900	Neovison vison	unknown	unknown	GR	B.1.1.298	NA
465	EPI_ISL_683015	hCoV-19/mink/Denmark/mDK-164/2020	betacoronavirus	2020-11-05	Europe	Demnark	29900	Neovison vison	unknown	unknown	GR	B.1.1.298	NA
466	EPI_ISL_683016	hCoV-19/mink/Denmark/mDK-165/2020	betacoronavirus	2020-11-05	Europe	Demnark	29900	Neovison vison	unknown	unknown	GR	B.1.1.298	NA
467	EPI_ISL_683017	hCoV-19/mink/Denmark/mDK-166/2020	betacoronavirus	2020-11-05	Europe	Demnark	29900	Neovison vison	unknown	unknown	GR	B.1.1.298	NA
468	EPI_ISL_683018	hCoV-19/mink/Denmark/mDK-167/2020	betacoronavirus	2020-11-05	Europe	Demnark	29900	Neovison vison	unknown	unknown	GR	B.1.1.298	NA
469	EPI_ISL_683019	hCoV-19/mink/Denmark/mDK-168/2020	betacoronavirus	2020-11-05	Europe	Demnark	29900	Neovison vison	unknown	unknown	GR	B.1.1.298	NA
470	EPI_ISL_683020	hCoV-19/mink/Denmark/mDK-169/2020	betacoronavirus	2020-11-07	Europe	Demnark	29900	Neovison vison	unknown	unknown	GR	B.1.1.298	NA
471	EPI_ISL_683021	hCoV-19/mink/Denmark/mDK-170/2020	betacoronavirus	2020-11-07	Europe	Demnark	29900	Neovison vison	unknown	unknown	GR	B.1.1.298	NA
472	EPI_ISL_683022	hCoV-19/mink/Denmark/mDK-171/2020	betacoronavirus	2020-11-07	Europe	Demnark	29900	Neovison vison	unknown	unknown	GR	B.1.1.298	NA
473	EPI_ISL_683026	hCoV-19/mink/Denmark/mDK-175/2020	betacoronavirus	2020-11-05	Europe	Demnark	29900	Neovison vison	unknown	unknown	GR	B.1.1.298	NA
474	EPI_ISL_683027	hCoV-19/mink/Denmark/mDK-176/2020	betacoronavirus	2020-11-05	Europe	Demnark	29900	Neovison vison	unknown	unknown	GR	B.1.1.298	NA
475	EPI_ISL_683028	hCoV-19/mink/Denmark/mDK-177/2020	betacoronavirus	2020-11-05	Europe	Demnark	29900	Neovison vison	unknown	unknown	GR	B.1.1.298	NA
476	EPI_ISL_683029	hCoV-19/mink/Denmark/mDK-178/2020	betacoronavirus	2020-11-04	Europe	Demnark	29900	Neovison vison	unknown	unknown	GR	B.1.1.298	NA
477	EPI_ISL_683030	hCoV-19/mink/Denmark/mDK-179/2020	betacoronavirus	2020-11-04	Europe	Demnark	29900	Neovison vison	unknown	unknown	GR	B.1.1.298	NA
478	EPI_ISL_683031	hCoV-19/mink/Denmark/mDK-180/2020	betacoronavirus	2020-11-04	Europe	Demnark	29900	Neovison vison	unknown	unknown	GR	B.1.1.298	NA
479	EPI_ISL_683032	hCoV-19/mink/Denmark/mDK-181/2020	betacoronavirus	2020-11-04	Europe	Demnark	29900	Neovison vison	unknown	unknown	GR	B.1.1.298	NA
480	EPI_ISL_683033	hCoV-19/mink/Denmark/mDK-182/2020	betacoronavirus	2020-11-04	Europe	Demnark	29900	Neovison vison	unknown	unknown	GR	B.1.1.298	NA
481	EPI_ISL_683034	hCoV-19/mink/Denmark/mDK-183/2020	betacoronavirus	2020-11-04	Europe	Demnark	29900	Neovison vison	unknown	unknown	GR	B.1.1.298	NA
482	EPI_ISL_683035	hCoV-19/mink/Denmark/mDK-184/2020	betacoronavirus	2020-11-07	Europe	Demnark	29900	Neovison vison	unknown	unknown	GR	B.1.1.298	NA
483	EPI_ISL_683036	hCoV-19/mink/Denmark/mDK-185/2020	betacoronavirus	2020-11-07	Europe	Demnark	29900	Neovison vison	unknown	unknown	GR	B.1.1.298	NA
484	EPI_ISL_683037	hCoV-19/mink/Denmark/mDK-186/2020	betacoronavirus	2020-11-07	Europe	Demnark	29900	Neovison vison	unknown	unknown	GR	B.1.1.298	NA
485	EPI_ISL_683038	hCoV-19/mink/Denmark/mDK-187/2020	betacoronavirus	2020-11-03	Europe	Demnark	29900	Neovison vison	unknown	unknown	GR	B.1.1.298	NA
486	EPI_ISL_683039	hCoV-19/mink/Denmark/mDK-188/2020	betacoronavirus	2020-11-03	Europe	Demnark	29900	Neovison vison	unknown	unknown	GR	B.1.1.298	NA
487	EPI_ISL_683040	hCoV-19/mink/Denmark/mDK-189/2020	betacoronavirus	2020-11-03	Europe	Demnark	29900	Neovison vison	unknown	unknown	GR	B.1.1.298	NA
488	EPI_ISL_683043	hCoV-19/mink/Denmark/mDK-192/2020	betacoronavirus	2020-11-03	Europe	Demnark	29900	Neovison vison	unknown	unknown	GR	B.1.1.298	NA
489	EPI_ISL_683044	hCoV-19/mink/Denmark/mDK-193/2020	betacoronavirus	2020-11-03	Europe	Demnark	29900	Neovison vison	unknown	unknown	GR	B.1.1.298	NA
490	EPI_ISL_683045	hCoV-19/mink/Denmark/mDK-194/2020	betacoronavirus	2020-11-03	Europe	Demnark	29900	Neovison vison	unknown	unknown	GR	B.1.1.298	NA
491	EPI_ISL_683046	hCoV-19/mink/Denmark/mDK-195/2020	betacoronavirus	2020-11-03	Europe	Demnark	29900	Neovison vison	unknown	unknown	GR	B.1.1.298	NA
492	EPI_ISL_683047	hCoV-19/mink/Denmark/mDK-196/2020	betacoronavirus	2020-11-03	Europe	Demnark	29900	Neovison vison	unknown	unknown	GR	B.1.1.298	NA
493	EPI_ISL_683048	hCoV-19/mink/Denmark/mDK-197/2020	betacoronavirus	2020-11-03	Europe	Demnark	29900	Neovison vison	unknown	unknown	GR	B.1.1.298	NA
494	EPI_ISL_683049	hCoV-19/mink/Denmark/mDK-198/2020	betacoronavirus	2020-11-03	Europe	Demnark	29900	Neovison vison	unknown	unknown	GR	B.1.1.298	NA
495	EPI_ISL_683050	hCoV-19/mink/Denmark/mDK-199/2020	betacoronavirus	2020-11-03	Europe	Demnark	29900	Neovison vison	unknown	unknown	GR	B.1.1.298	NA
496	EPI_ISL_683051	hCoV-19/mink/Denmark/mDK-200/2020	betacoronavirus	2020-11-03	Europe	Demnark	29900	Neovison vison	unknown	unknown	GR	B.1.1.298	NA
497	EPI_ISL_683052	hCoV-19/mink/Denmark/mDK-201/2020	betacoronavirus	2020-11-03	Europe	Demnark	29900	Neovison vison	unknown	unknown	GR	B.1.1.298	NA
498	EPI_ISL_683053	hCoV-19/mink/Denmark/mDK-202/2020	betacoronavirus	2020-11-03	Europe	Demnark	29900	Neovison vison	unknown	unknown	GR	B.1.1.298	NA
499	EPI_ISL_683054	hCoV-19/mink/Denmark/mDK-203/2020	betacoronavirus	2020-11-03	Europe	Demnark	29900	Neovison vison	unknown	unknown	GR	B.1.1.298	NA
500	EPI_ISL_683055	hCoV-19/mink/Denmark/mDK-204/2020	betacoronavirus	2020-11-03	Europe	Demnark	29900	Neovison vison	unknown	unknown	GR	B.1.1.298	NA
501	EPI_ISL_683056	hCoV-19/mink/Denmark/mDK-205/2020	betacoronavirus	2020-11-03	Europe	Demnark	29900	Neovison vison	unknown	unknown	GR	B.1.1.298	NA
502	EPI_ISL_683057	hCoV-19/mink/Denmark/mDK-206/2020	betacoronavirus	2020-11-03	Europe	Demnark	29900	Neovison vison	unknown	unknown	GR	B.1.1.298	NA
503	EPI_ISL_683058	hCoV-19/mink/Denmark/mDK-207/2020	betacoronavirus	2020-11-03	Europe	Demnark	29900	Neovison vison	unknown	unknown	GR	B.1.1.298	NA
504	EPI_ISL_683059	hCoV-19/mink/Denmark/mDK-208/2020	betacoronavirus	2020-11-03	Europe	Demnark	29900	Neovison vison	unknown	unknown	GR	B.1.1.298	NA
505	EPI_ISL_683060	hCoV-19/mink/Denmark/mDK-209/2020	betacoronavirus	2020-11-03	Europe	Demnark	29900	Neovison vison	unknown	unknown	GR	B.1.1.298	NA
506	EPI_ISL_683061	hCoV-19/mink/Denmark/mDK-210/2020	betacoronavirus	2020-11-02	Europe	Demnark	29900	Neovison vison	unknown	unknown	GR	B.1.1.298	NA
507	EPI_ISL_683062	hCoV-19/mink/Denmark/mDK-211/2020	betacoronavirus	2020-11-02	Europe	Demnark	29900	Neovison vison	unknown	unknown	GR	B.1.1.298	NA
508	EPI_ISL_683063	hCoV-19/mink/Denmark/mDK-212/2020	betacoronavirus	2020-11-02	Europe	Demnark	29900	Neovison vison	unknown	unknown	GR	B.1.1.298	NA
509	EPI_ISL_683064	hCoV-19/mink/Denmark/mDK-213/2020	betacoronavirus	2020-11-02	Europe	Demnark	29900	Neovison vison	unknown	unknown	GR	B.1.1.298	NA
510	EPI_ISL_683065	hCoV-19/mink/Denmark/mDK-214/2020	betacoronavirus	2020-11-02	Europe	Demnark	29900	Neovison vison	unknown	unknown	GR	B.1.1.298	NA
511	EPI_ISL_683066	hCoV-19/mink/Denmark/mDK-215/2020	betacoronavirus	2020-11-02	Europe	Demnark	29900	Neovison vison	unknown	unknown	GR	B.1.1.298	NA
512	EPI_ISL_683067	hCoV-19/mink/Denmark/mDK-216/2020	betacoronavirus	2020-11-02	Europe	Demnark	29900	Neovison vison	unknown	unknown	GR	B.1.1.298	NA
513	EPI_ISL_683068	hCoV-19/mink/Denmark/mDK-217/2020	betacoronavirus	2020-11-02	Europe	Demnark	29900	Neovison vison	unknown	unknown	GR	B.1.1.298	NA
514	EPI_ISL_683069	hCoV-19/mink/Denmark/mDK-218/2020	betacoronavirus	2020-11-02	Europe	Demnark	29900	Neovison vison	unknown	unknown	GR	B.1.1.298	NA
515	EPI_ISL_683070	hCoV-19/mink/Denmark/mDK-219/2020	betacoronavirus	2020-11-02	Europe	Demnark	29900	Neovison vison	unknown	unknown	GR	B.1.1.298	NA
516	EPI_ISL_683071	hCoV-19/mink/Denmark/mDK-220/2020	betacoronavirus	2020-11-02	Europe	Demnark	29900	Neovison vison	unknown	unknown	GR	B.1.1.298	NA
517	EPI_ISL_683072	hCoV-19/mink/Denmark/mDK-221/2020	betacoronavirus	2020-11-02	Europe	Demnark	29900	Neovison vison	unknown	unknown	GR	B.1.1.298	NA
518	EPI_ISL_683073	hCoV-19/mink/Denmark/mDK-222/2020	betacoronavirus	2020-11-02	Europe	Demnark	29900	Neovison vison	unknown	unknown	GR	B.1.1.298	NA
519	EPI_ISL_683074	hCoV-19/mink/Denmark/mDK-223/2020	betacoronavirus	2020-11-02	Europe	Demnark	29900	Neovison vison	unknown	unknown	GR	B.1.1.298	NA
520	EPI_ISL_683075	hCoV-19/mink/Denmark/mDK-224/2020	betacoronavirus	2020-11-02	Europe	Demnark	29900	Neovison vison	unknown	unknown	GR	B.1.1.298	NA
521	EPI_ISL_683076	hCoV-19/mink/Denmark/mDK-225/2020	betacoronavirus	2020-11-02	Europe	Demnark	29900	Neovison vison	unknown	unknown	GR	B.1.1.298	NA
522	EPI_ISL_683077	hCoV-19/mink/Denmark/mDK-227/2020	betacoronavirus	2020-11-02	Europe	Demnark	29900	Neovison vison	unknown	unknown	GR	B.1.1.298	NA
523	EPI_ISL_683078	hCoV-19/mink/Denmark/mDK-228/2020	betacoronavirus	2020-11-02	Europe	Demnark	29900	Neovison vison	unknown	unknown	GR	B.1.1.298	NA
524	EPI_ISL_683079	hCoV-19/mink/Denmark/mDK-229/2020	betacoronavirus	2020-11-02	Europe	Demnark	29900	Neovison vison	unknown	unknown	GR	B.1	NA
525	EPI_ISL_683080	hCoV-19/mink/Denmark/mDK-230/2020	betacoronavirus	2020-11-02	Europe	Demnark	29900	Neovison vison	unknown	unknown	GR	B.1	NA
526	EPI_ISL_683081	hCoV-19/mink/Denmark/mDK-231/2020	betacoronavirus	2020-11-02	Europe	Demnark	29900	Neovison vison	unknown	unknown	GR	B.1.1.298	NA
527	EPI_ISL_683082	hCoV-19/mink/Denmark/mDK-232/2020	betacoronavirus	2020-11-02	Europe	Demnark	29900	Neovison vison	unknown	unknown	GR	B.1.1.298	NA
528	EPI_ISL_683083	hCoV-19/mink/Denmark/mDK-233/2020	betacoronavirus	2020-11-02	Europe	Demnark	29900	Neovison vison	unknown	unknown	GR	B.1.1.298	NA
529	EPI_ISL_683084	hCoV-19/mink/Denmark/mDK-234/2020	betacoronavirus	2020-11-02	Europe	Demnark	29900	Neovison vison	unknown	unknown	GR	B.1.1.298	NA
530	EPI_ISL_683085	hCoV-19/mink/Denmark/mDK-235/2020	betacoronavirus	2020-11-02	Europe	Demnark	29900	Neovison vison	unknown	unknown	GR	B.1.1.298	NA
531	EPI_ISL_683086	hCoV-19/mink/Denmark/mDK-236/2020	betacoronavirus	2020-11-02	Europe	Demnark	29900	Neovison vison	unknown	unknown	GR	B.1.1.298	NA
532	EPI_ISL_683087	hCoV-19/mink/Denmark/mDK-238/2020	betacoronavirus	2020-10-30	Europe	Demnark	29900	Neovison vison	unknown	unknown	GR	B.1.1.298	NA
533	EPI_ISL_683088	hCoV-19/mink/Denmark/mDK-239/2020	betacoronavirus	2020-10-30	Europe	Demnark	29900	Neovison vison	unknown	unknown	GR	B.1.1.298	NA
534	EPI_ISL_683089	hCoV-19/mink/Denmark/mDK-240/2020	betacoronavirus	2020-10-30	Europe	Demnark	29900	Neovison vison	unknown	unknown	GR	B.1.1.298	NA
535	EPI_ISL_683091	hCoV-19/mink/Denmark/mDK-242/2020	betacoronavirus	2020-10-30	Europe	Demnark	29900	Neovison vison	unknown	unknown	GR	B.1.1.298	NA
536	EPI_ISL_683092	hCoV-19/mink/Denmark/mDK-105/2020	betacoronavirus	2020-08-26	Europe	Demnark	29900	Neovison vison	unknown	unknown	GR	B.1.1.298	NA
537	EPI_ISL_683093	hCoV-19/mink/Denmark/mDK-106/2020	betacoronavirus	2020-08-26	Europe	Demnark	29900	Neovison vison	unknown	unknown	GR	B.1.1.298	NA
538	EPI_ISL_683094	hCoV-19/mink/Denmark/mDK-107/2020	betacoronavirus	2020-08-26	Europe	Demnark	29900	Neovison vison	unknown	unknown	GR	B.1.1.298	NA
539	EPI_ISL_683095	hCoV-19/mink/Denmark/mDK-111/2020	betacoronavirus	2020-09-01	Europe	Demnark	29900	Neovison vison	unknown	unknown	GR	B.1.1.298	NA
540	EPI_ISL_683096	hCoV-19/mink/Denmark/mDK-243/2020	betacoronavirus	2020-11-06	Europe	Demnark	29900	Neovison vison	unknown	unknown	GR	B.1.1.298	NA
541	EPI_ISL_683097	hCoV-19/mink/Denmark/mDK-244/2020	betacoronavirus	2020-11-06	Europe	Demnark	29900	Neovison vison	unknown	unknown	GR	B.1.1.298	NA
542	EPI_ISL_683098	hCoV-19/mink/Denmark/mDK-245/2020	betacoronavirus	2020-11-06	Europe	Demnark	29900	Neovison vison	unknown	unknown	GR	B.1.1.298	NA
543	EPI_ISL_683099	hCoV-19/mink/Denmark/mDK-246/2020	betacoronavirus	2020-11-06	Europe	Demnark	29900	Neovison vison	unknown	unknown	GR	B.1.1.298	NA
544	EPI_ISL_683100	hCoV-19/mink/Denmark/mDK-247/2020	betacoronavirus	2020-11-06	Europe	Demnark	29900	Neovison vison	unknown	unknown	GR	B.1.1.298	NA
545	EPI_ISL_683101	hCoV-19/mink/Denmark/mDK-248/2020	betacoronavirus	2020-11-06	Europe	Demnark	29900	Neovison vison	unknown	unknown	GR	B.1.1.298	NA
546	EPI_ISL_683102	hCoV-19/mink/Denmark/mDK-249/2020	betacoronavirus	2020-11-06	Europe	Demnark	29900	Neovison vison	unknown	unknown	GR	B.1.1.298	NA
547	EPI_ISL_683103	hCoV-19/mink/Denmark/mDK-250/2020	betacoronavirus	2020-11-06	Europe	Demnark	29900	Neovison vison	unknown	unknown	GR	B.1.1.298	NA
548	EPI_ISL_683104	hCoV-19/mink/Denmark/mDK-251/2020	betacoronavirus	2020-11-06	Europe	Demnark	29900	Neovison vison	unknown	unknown	GR	B.1.1.298	NA
549	EPI_ISL_683105	hCoV-19/mink/Denmark/mDK-252/2020	betacoronavirus	2020-11-06	Europe	Demnark	29900	Neovison vison	unknown	unknown	GR	B.1.1.298	NA
550	EPI_ISL_683106	hCoV-19/mink/Denmark/mDK-253/2020	betacoronavirus	2020-11-06	Europe	Demnark	29900	Neovison vison	unknown	unknown	GR	B.1.1.298	NA
551	EPI_ISL_683107	hCoV-19/mink/Denmark/mDK-254/2020	betacoronavirus	2020-11-06	Europe	Demnark	29900	Neovison vison	unknown	unknown	GR	B.1.1.298	NA
552	EPI_ISL_683108	hCoV-19/mink/Denmark/mDK-255/2020	betacoronavirus	2020-11-06	Europe	Demnark	29900	Neovison vison	unknown	unknown	GR	B.1.1.298	NA
553	EPI_ISL_683109	hCoV-19/mink/Denmark/mDK-256/2020	betacoronavirus	2020-11-06	Europe	Demnark	29900	Neovison vison	unknown	unknown	GR	B.1.1.298	NA
554	EPI_ISL_683110	hCoV-19/mink/Denmark/mDK-257/2020	betacoronavirus	2020-11-06	Europe	Demnark	29900	Neovison vison	unknown	unknown	GR	B.1.1.298	NA
555	EPI_ISL_683111	hCoV-19/mink/Denmark/mDK-258/2020	betacoronavirus	2020-11-09	Europe	Demnark	29900	Neovison vison	unknown	unknown	GR	B.1.1.298	NA
556	EPI_ISL_683112	hCoV-19/mink/Denmark/mDK-259/2020	betacoronavirus	2020-11-09	Europe	Demnark	29900	Neovison vison	unknown	unknown	GR	B.1.1.298	NA
557	EPI_ISL_683113	hCoV-19/mink/Denmark/mDK-260/2020	betacoronavirus	2020-11-09	Europe	Demnark	29900	Neovison vison	unknown	unknown	GR	B.1.1.298	NA
558	EPI_ISL_683114	hCoV-19/mink/Denmark/mDK-261/2020	betacoronavirus	2020-11-09	Europe	Demnark	29900	Neovison vison	unknown	unknown	GR	B.1.1.298	NA
559	EPI_ISL_683115	hCoV-19/mink/Denmark/mDK-262/2020	betacoronavirus	2020-11-09	Europe	Demnark	29900	Neovison vison	unknown	unknown	GR	B.1.1.298	NA
560	EPI_ISL_683116	hCoV-19/mink/Denmark/mDK-263/2020	betacoronavirus	2020-11-09	Europe	Demnark	29900	Neovison vison	unknown	unknown	GR	B.1.1.298	NA
561	EPI_ISL_683117	hCoV-19/mink/Denmark/mDK-264/2020	betacoronavirus	2020-11-09	Europe	Demnark	29900	Neovison vison	unknown	unknown	GR	B.1.1.298	NA
562	EPI_ISL_683118	hCoV-19/mink/Denmark/mDK-265/2020	betacoronavirus	2020-11-09	Europe	Demnark	29900	Neovison vison	unknown	unknown	GR	B.1.1.298	NA
563	EPI_ISL_683119	hCoV-19/mink/Denmark/mDK-266/2020	betacoronavirus	2020-11-09	Europe	Demnark	29900	Neovison vison	unknown	unknown	GR	B.1.1.298	NA
564	EPI_ISL_683120	hCoV-19/mink/Denmark/mDK-268/2020	betacoronavirus	2020-11-09	Europe	Demnark	29900	Neovison vison	unknown	unknown	GR	B.1.1.298	NA
565	EPI_ISL_683121	hCoV-19/mink/Denmark/mDK-269/2020	betacoronavirus	2020-11-09	Europe	Demnark	29900	Neovison vison	unknown	unknown	GR	B.1.1.298	NA
566	EPI_ISL_683122	hCoV-19/mink/Denmark/mDK-270/2020	betacoronavirus	2020-11-09	Europe	Demnark	29900	Neovison vison	unknown	unknown	GR	B.1.1.298	NA
567	EPI_ISL_683123	hCoV-19/mink/Denmark/mDK-271/2020	betacoronavirus	2020-11-09	Europe	Demnark	29900	Neovison vison	unknown	unknown	GR	B.1.1.298	NA
568	EPI_ISL_683124	hCoV-19/mink/Denmark/mDK-272/2020	betacoronavirus	2020-11-09	Europe	Demnark	29900	Neovison vison	unknown	unknown	GR	B.1.1.298	NA
569	EPI_ISL_683125	hCoV-19/mink/Denmark/mDK-273/2020	betacoronavirus	2020-11-09	Europe	Demnark	29900	Neovison vison	unknown	unknown	G	B.1	NA
570	EPI_ISL_683126	hCoV-19/mink/Denmark/mDK-275/2020	betacoronavirus	2020-11-09	Europe	Demnark	29900	Neovison vison	unknown	unknown	GR	B.1.1.298	NA
571	EPI_ISL_683127	hCoV-19/mink/Denmark/mDK-277/2020	betacoronavirus	2020-11-10	Europe	Demnark	29900	Neovison vison	unknown	unknown	GR	B.1.1.298	NA
572	EPI_ISL_683128	hCoV-19/mink/Denmark/mDK-278/2020	betacoronavirus	2020-11-10	Europe	Demnark	29900	Neovison vison	unknown	unknown	GR	B.1.1.298	NA
573	EPI_ISL_683129	hCoV-19/mink/Denmark/mDK-279/2020	betacoronavirus	2020-11-10	Europe	Demnark	29900	Neovison vison	unknown	unknown	GR	B.1.1.298	NA
574	EPI_ISL_683130	hCoV-19/mink/Denmark/mDK-280/2020	betacoronavirus	2020-11-10	Europe	Demnark	29900	Neovison vison	unknown	unknown	GR	B.1	NA
575	EPI_ISL_683131	hCoV-19/mink/Denmark/mDK-281/2020	betacoronavirus	2020-11-10	Europe	Demnark	29900	Neovison vison	unknown	unknown	GR	B.1.1.298	NA
576	EPI_ISL_683132	hCoV-19/mink/Denmark/mDK-282/2020	betacoronavirus	2020-11-10	Europe	Demnark	29900	Neovison vison	unknown	unknown	GR	B.1.1.298	NA
577	EPI_ISL_683133	hCoV-19/mink/Denmark/mDK-283/2020	betacoronavirus	2020-11-10	Europe	Demnark	29900	Neovison vison	unknown	unknown	GR	B.1.1.298	NA
578	EPI_ISL_683134	hCoV-19/mink/Denmark/mDK-284/2020	betacoronavirus	2020-11-10	Europe	Demnark	29900	Neovison vison	unknown	unknown	GR	B.1.1.298	NA
579	EPI_ISL_683135	hCoV-19/mink/Denmark/mDK-285/2020	betacoronavirus	2020-11-10	Europe	Demnark	29900	Neovison vison	unknown	unknown	GR	B.1.1.298	NA
580	EPI_ISL_683136	hCoV-19/mink/Denmark/mDK-286/2020	betacoronavirus	2020-11-10	Europe	Demnark	29900	Neovison vison	unknown	unknown	GR	B.1.1.298	NA
581	EPI_ISL_683137	hCoV-19/mink/Denmark/mDK-287/2020	betacoronavirus	2020-11-10	Europe	Demnark	29900	Neovison vison	unknown	unknown	GR	B.1.1.298	NA
582	EPI_ISL_683138	hCoV-19/mink/Denmark/mDK-288/2020	betacoronavirus	2020-11-10	Europe	Demnark	29900	Neovison vison	unknown	unknown	GR	B.1.1.298	NA
583	EPI_ISL_683139	hCoV-19/mink/Denmark/mDK-290/2020	betacoronavirus	2020-11-10	Europe	Demnark	29900	Neovison vison	unknown	unknown	GR	B.1.1.298	NA
584	EPI_ISL_683140	hCoV-19/mink/Denmark/mDK-291/2020	betacoronavirus	2020-11-10	Europe	Demnark	29900	Neovison vison	unknown	unknown	GR	B.1.1.298	NA
585	EPI_ISL_683141	hCoV-19/mink/Denmark/mDK-292/2020	betacoronavirus	2020-11-10	Europe	Demnark	29900	Neovison vison	unknown	unknown	GR	B.1.1.298	NA
586	EPI_ISL_683142	hCoV-19/mink/Denmark/mDK-293/2020	betacoronavirus	2020-11-10	Europe	Demnark	29900	Neovison vison	unknown	unknown	GR	B.1.1.298	NA
587	EPI_ISL_683143	hCoV-19/mink/Denmark/mDK-294/2020	betacoronavirus	2020-11-10	Europe	Demnark	29900	Neovison vison	unknown	unknown	GR	B.1.1.298	NA
588	EPI_ISL_683144	hCoV-19/mink/Denmark/mDK-295/2020	betacoronavirus	2020-11-10	Europe	Demnark	29900	Neovison vison	unknown	unknown	GR	B.1.1.298	NA
589	EPI_ISL_683145	hCoV-19/mink/Denmark/mDK-296/2020	betacoronavirus	2020-11-10	Europe	Demnark	29900	Neovison vison	unknown	unknown	GR	B.1.1.298	NA
590	EPI_ISL_683146	hCoV-19/mink/Denmark/mDK-297/2020	betacoronavirus	2020-11-10	Europe	Demnark	29900	Neovison vison	unknown	unknown	GR	B.1.1.298	NA
591	EPI_ISL_683147	hCoV-19/mink/Denmark/mDK-298/2020	betacoronavirus	2020-11-10	Europe	Demnark	29900	Neovison vison	unknown	unknown	GR	B.1.1.298	NA
592	EPI_ISL_683148	hCoV-19/mink/Denmark/mDK-299/2020	betacoronavirus	2020-11-10	Europe	Demnark	29900	Neovison vison	unknown	unknown	GR	B.1.1.298	NA
593	EPI_ISL_683149	hCoV-19/mink/Denmark/mDK-300/2020	betacoronavirus	2020-11-10	Europe	Demnark	29900	Neovison vison	unknown	unknown	GR	B.1.1.298	NA
594	EPI_ISL_683150	hCoV-19/mink/Denmark/mDK-301/2020	betacoronavirus	2020-11-10	Europe	Demnark	29900	Neovison vison	unknown	unknown	GR	B.1.1.298	NA
595	EPI_ISL_683151	hCoV-19/mink/Denmark/mDK-302/2020	betacoronavirus	2020-11-10	Europe	Demnark	29900	Neovison vison	unknown	unknown	GR	B.1.1.298	NA
596	EPI_ISL_683152	hCoV-19/mink/Denmark/mDK-303/2020	betacoronavirus	2020-11-10	Europe	Demnark	29900	Neovison vison	unknown	unknown	GR	B.1.1.298	NA
597	EPI_ISL_683153	hCoV-19/mink/Denmark/mDK-304/2020	betacoronavirus	2020-11-10	Europe	Demnark	29900	Neovison vison	unknown	unknown	GR	B.1	NA
598	EPI_ISL_683154	hCoV-19/mink/Denmark/mDK-305/2020	betacoronavirus	2020-11-10	Europe	Demnark	29900	Neovison vison	unknown	unknown	GR	B.1	NA
599	EPI_ISL_683155	hCoV-19/mink/Denmark/mDK-306/2020	betacoronavirus	2020-11-10	Europe	Demnark	29900	Neovison vison	unknown	unknown	GR	B.1.1.298	NA
600	EPI_ISL_683156	hCoV-19/mink/Denmark/mDK-307/2020	betacoronavirus	2020-11-10	Europe	Demnark	29900	Neovison vison	unknown	unknown	GR	B.1.1.298	NA
601	EPI_ISL_683157	hCoV-19/mink/Denmark/mDK-308/2020	betacoronavirus	2020-11-10	Europe	Demnark	29900	Neovison vison	unknown	unknown	GR	B.1.1.298	NA
602	EPI_ISL_683158	hCoV-19/mink/Denmark/mDK-309/2020	betacoronavirus	2020-11-10	Europe	Demnark	29900	Neovison vison	unknown	unknown	GR	B.1.1.298	NA
603	EPI_ISL_683159	hCoV-19/mink/Denmark/mDK-310/2020	betacoronavirus	2020-11-10	Europe	Demnark	29900	Neovison vison	unknown	unknown	GR	B.1.1.298	NA
604	EPI_ISL_683160	hCoV-19/mink/Denmark/mDK-311/2020	betacoronavirus	2020-11-10	Europe	Demnark	29900	Neovison vison	unknown	unknown	GR	B.1.1.298	NA
605	EPI_ISL_683161	hCoV-19/mink/Denmark/mDK-312/2020	betacoronavirus	2020-11-16	Europe	Demnark	29900	Neovison vison	unknown	unknown	GR	B.1.1.298	NA
606	EPI_ISL_683162	hCoV-19/mink/Denmark/mDK-313/2020	betacoronavirus	2020-11-16	Europe	Demnark	29900	Neovison vison	unknown	unknown	GR	B.1.1.298	NA
607	EPI_ISL_683163	hCoV-19/mink/Denmark/mDK-314/2020	betacoronavirus	2020-11-16	Europe	Demnark	29900	Neovison vison	unknown	unknown	GR	B.1.1.298	NA
608	EPI_ISL_683167	hCoV-19/mink/Denmark/mDK-318/2020	betacoronavirus	2020-11-15	Europe	Demnark	29900	Neovison vison	unknown	unknown	GR	B.1.1.298	NA
609	EPI_ISL_683168	hCoV-19/mink/Denmark/mDK-319/2020	betacoronavirus	2020-11-15	Europe	Demnark	29900	Neovison vison	unknown	unknown	GR	B.1.1.298	NA
610	EPI_ISL_683169	hCoV-19/mink/Denmark/mDK-320/2020	betacoronavirus	2020-11-14	Europe	Demnark	29900	Neovison vison	unknown	unknown	GR	B.1.1.298	NA
611	EPI_ISL_683170	hCoV-19/mink/Denmark/mDK-321/2020	betacoronavirus	2020-11-14	Europe	Demnark	29900	Neovison vison	unknown	unknown	GR	B.1.1.298	NA
612	EPI_ISL_683171	hCoV-19/mink/Denmark/mDK-322/2020	betacoronavirus	2020-11-14	Europe	Demnark	29900	Neovison vison	unknown	unknown	GR	B.1.1.298	NA
613	EPI_ISL_683172	hCoV-19/mink/Denmark/mDK-323/2020	betacoronavirus	2020-11-14	Europe	Demnark	29900	Neovison vison	unknown	unknown	GR	B.1.1.298	NA
614	EPI_ISL_683173	hCoV-19/mink/Denmark/mDK-324/2020	betacoronavirus	2020-11-14	Europe	Demnark	29900	Neovison vison	unknown	unknown	GR	B.1.1.298	NA
615	EPI_ISL_683174	hCoV-19/mink/Denmark/mDK-325/2020	betacoronavirus	2020-11-14	Europe	Demnark	29900	Neovison vison	unknown	unknown	GR	B.1.1.298	NA
616	EPI_ISL_683178	hCoV-19/mink/Denmark/mDK-329/2020	betacoronavirus	2020-11-13	Europe	Demnark	29900	Neovison vison	unknown	unknown	GR	B.1.1.298	NA
617	EPI_ISL_683179	hCoV-19/mink/Denmark/mDK-330/2020	betacoronavirus	2020-11-13	Europe	Demnark	29900	Neovison vison	unknown	unknown	GR	B.1.1.298	NA
618	EPI_ISL_683180	hCoV-19/mink/Denmark/mDK-331/2020	betacoronavirus	2020-11-13	Europe	Demnark	29900	Neovison vison	unknown	unknown	GR	B.1.1.298	NA
619	EPI_ISL_683181	hCoV-19/mink/Denmark/mDK-421/2020	betacoronavirus	2020-10-27	Europe	Demnark	29900	Neovison vison	unknown	unknown	GR	B.1.1.298	NA
620	EPI_ISL_683182	hCoV-19/mink/Denmark/mDK-422/2020	betacoronavirus	2020-10-27	Europe	Demnark	29900	Neovison vison	unknown	unknown	GR	B.1.1.298	NA
621	EPI_ISL_683183	hCoV-19/mink/Denmark/mDK-425/2020	betacoronavirus	2020-10-27	Europe	Demnark	29900	Neovison vison	unknown	unknown	GR	B.1.1.298	NA
622	EPI_ISL_683184	hCoV-19/mink/Denmark/mDK-426/2020	betacoronavirus	2020-10-27	Europe	Demnark	29900	Neovison vison	unknown	unknown	GR	B.1.1.298	NA
623	EPI_ISL_683185	hCoV-19/mink/Denmark/mDK-427/2020	betacoronavirus	2020-10-27	Europe	Demnark	29900	Neovison vison	unknown	unknown	GR	B.1.1.298	NA
624	EPI_ISL_683186	hCoV-19/mink/Denmark/mDK-428/2020	betacoronavirus	2020-10-27	Europe	Demnark	29900	Neovison vison	unknown	unknown	GR	B.1.1.298	NA
625	EPI_ISL_683187	hCoV-19/mink/Denmark/mDK-429/2020	betacoronavirus	2020-10-27	Europe	Demnark	29900	Neovison vison	unknown	unknown	GR	B.1.1.298	NA
626	EPI_ISL_683188	hCoV-19/mink/Denmark/mDK-430/2020	betacoronavirus	2020-10-28	Europe	Demnark	29900	Neovison vison	unknown	unknown	GR	B.1.1.298	NA
627	EPI_ISL_683189	hCoV-19/mink/Denmark/mDK-432/2020	betacoronavirus	2020-10-28	Europe	Demnark	29900	Neovison vison	unknown	unknown	GR	B.1.1.298	NA
628	EPI_ISL_683190	hCoV-19/mink/Denmark/mDK-433/2020	betacoronavirus	2020-10-28	Europe	Demnark	29900	Neovison vison	unknown	unknown	GR	B.1.1.298	NA
629	EPI_ISL_683191	hCoV-19/mink/Denmark/mDK-434/2020	betacoronavirus	2020-10-28	Europe	Demnark	29900	Neovison vison	unknown	unknown	GR	B.1.1.298	NA
630	EPI_ISL_683192	hCoV-19/mink/Denmark/mDK-437/2020	betacoronavirus	2020-10-28	Europe	Demnark	29900	Neovison vison	unknown	unknown	GR	B.1.1.298	NA
631	EPI_ISL_683193	hCoV-19/mink/Denmark/mDK-438/2020	betacoronavirus	2020-10-28	Europe	Demnark	29900	Neovison vison	unknown	unknown	GR	B.1.1.298	NA
632	EPI_ISL_683194	hCoV-19/mink/Denmark/mDK-439/2020	betacoronavirus	2020-10-28	Europe	Demnark	29900	Neovison vison	unknown	unknown	GR	B.1.1.298	NA
633	EPI_ISL_683195	hCoV-19/mink/Denmark/mDK-440/2020	betacoronavirus	2020-10-28	Europe	Demnark	29900	Neovison vison	unknown	unknown	GR	B.1.1.298	NA
634	EPI_ISL_683196	hCoV-19/mink/Denmark/mDK-441/2020	betacoronavirus	2020-10-28	Europe	Demnark	29900	Neovison vison	unknown	unknown	GR	B.1.1.298	NA
635	EPI_ISL_683197	hCoV-19/mink/Denmark/mDK-442/2020	betacoronavirus	2020-10-28	Europe	Demnark	29900	Neovison vison	unknown	unknown	GR	B.1.1.298	NA
636	EPI_ISL_683198	hCoV-19/mink/Denmark/mDK-443/2020	betacoronavirus	2020-10-28	Europe	Demnark	29900	Neovison vison	unknown	unknown	GR	B.1.1.298	NA
637	EPI_ISL_683199	hCoV-19/mink/Denmark/mDK-444/2020	betacoronavirus	2020-10-28	Europe	Demnark	29900	Neovison vison	unknown	unknown	GR	B.1.1.298	NA
638	EPI_ISL_683200	hCoV-19/mink/Denmark/mDK-445/2020	betacoronavirus	2020-10-28	Europe	Demnark	29900	Neovison vison	unknown	unknown	GR	B.1.1.298	NA
639	EPI_ISL_683201	hCoV-19/mink/Denmark/mDK-447/2020	betacoronavirus	2020-10-28	Europe	Demnark	29900	Neovison vison	unknown	unknown	GR	B.1.1.298	NA
640	EPI_ISL_683202	hCoV-19/mink/Denmark/mDK-449/2020	betacoronavirus	2020-10-28	Europe	Demnark	29900	Neovison vison	unknown	unknown	GR	B.1	NA
641	EPI_ISL_683203	hCoV-19/mink/Denmark/mDK-450/2020	betacoronavirus	2020-10-28	Europe	Demnark	29900	Neovison vison	unknown	unknown	GR	B.1	NA
642	EPI_ISL_683204	hCoV-19/mink/Denmark/mDK-451/2020	betacoronavirus	2020-10-20	Europe	Demnark	29900	Neovison vison	unknown	unknown	GR	B.1.1.298	NA
643	EPI_ISL_683205	hCoV-19/mink/Denmark/mDK-452/2020	betacoronavirus	2020-10-20	Europe	Demnark	29900	Neovison vison	unknown	unknown	GR	B.1.1.298	NA
644	EPI_ISL_683206	hCoV-19/mink/Denmark/mDK-453/2020	betacoronavirus	2020-10-20	Europe	Demnark	29900	Neovison vison	unknown	unknown	GR	B.1.1.298	NA
645	EPI_ISL_683207	hCoV-19/mink/Denmark/mDK-455/2020	betacoronavirus	2020-10-20	Europe	Demnark	29900	Neovison vison	unknown	unknown	GR	B.1.1.298	NA
646	EPI_ISL_683208	hCoV-19/mink/Denmark/mDK-456/2020	betacoronavirus	2020-10-20	Europe	Demnark	29900	Neovison vison	unknown	unknown	G	B.1.1.298	NA
647	EPI_ISL_683209	hCoV-19/mink/Denmark/mDK-457/2020	betacoronavirus	2020-10-20	Europe	Demnark	29900	Neovison vison	unknown	unknown	GR	B.1.1.298	NA
648	EPI_ISL_683210	hCoV-19/mink/Denmark/mDK-458/2020	betacoronavirus	2020-10-20	Europe	Demnark	29900	Neovison vison	unknown	unknown	GR	B.1.1.298	NA
649	EPI_ISL_683211	hCoV-19/mink/Denmark/mDK-459/2020	betacoronavirus	2020-10-20	Europe	Demnark	29900	Neovison vison	unknown	unknown	GR	B.1.1.298	NA
650	EPI_ISL_683212	hCoV-19/mink/Denmark/mDK-460/2020	betacoronavirus	2020-10-23	Europe	Demnark	29900	Neovison vison	unknown	unknown	GR	B.1.1.298	NA
651	EPI_ISL_683213	hCoV-19/mink/Denmark/mDK-461/2020	betacoronavirus	2020-10-23	Europe	Demnark	29900	Neovison vison	unknown	unknown	GR	B.1.1.298	NA
652	EPI_ISL_683214	hCoV-19/mink/Denmark/mDK-462/2020	betacoronavirus	2020-10-23	Europe	Demnark	29900	Neovison vison	unknown	unknown	GR	B.1.1.298	NA
653	EPI_ISL_683219	hCoV-19/mink/Denmark/mDK-470/2020	betacoronavirus	2020-10-23	Europe	Demnark	29900	Neovison vison	unknown	unknown	GR	B.1.1.298	NA
654	EPI_ISL_683220	hCoV-19/mink/Denmark/mDK-471/2020	betacoronavirus	2020-10-22	Europe	Demnark	29900	Neovison vison	unknown	unknown	GR	B.1.1.298	NA
655	EPI_ISL_683221	hCoV-19/mink/Denmark/mDK-472/2020	betacoronavirus	2020-10-22	Europe	Demnark	29900	Neovison vison	unknown	unknown	GR	B.1.1.298	NA
656	EPI_ISL_683222	hCoV-19/mink/Denmark/mDK-473/2020	betacoronavirus	2020-10-22	Europe	Demnark	29900	Neovison vison	unknown	unknown	GR	B.1.1.298	NA
657	EPI_ISL_683223	hCoV-19/mink/Denmark/mDK-474/2020	betacoronavirus	2020-10-22	Europe	Demnark	29900	Neovison vison	unknown	unknown	GR	B.1.1.298	NA
658	EPI_ISL_683224	hCoV-19/mink/Denmark/mDK-476/2020	betacoronavirus	2020-10-22	Europe	Demnark	29900	Neovison vison	unknown	unknown	GR	B.1.1.298	NA
659	EPI_ISL_683225	hCoV-19/mink/Denmark/mDK-477/2020	betacoronavirus	2020-10-22	Europe	Demnark	29900	Neovison vison	unknown	unknown	GR	B.1.1.298	NA
660	EPI_ISL_683226	hCoV-19/mink/Denmark/mDK-480/2020	betacoronavirus	2020-10-22	Europe	Demnark	29900	Neovison vison	unknown	unknown	GR	B.1.1.298	NA
661	EPI_ISL_683227	hCoV-19/mink/Denmark/mDK-481/2020	betacoronavirus	2020-10-22	Europe	Demnark	29900	Neovison vison	unknown	unknown	GR	B.1.1.298	NA
662	EPI_ISL_683228	hCoV-19/mink/Denmark/mDK-482/2020	betacoronavirus	2020-10-22	Europe	Demnark	29900	Neovison vison	unknown	unknown	GR	B.1.1.298	NA
663	EPI_ISL_683229	hCoV-19/mink/Denmark/mDK-483/2020	betacoronavirus	2020-10-22	Europe	Demnark	29900	Neovison vison	unknown	unknown	GR	B.1.1.298	NA
664	EPI_ISL_683230	hCoV-19/mink/Denmark/mDK-484/2020	betacoronavirus	2020-10-22	Europe	Demnark	29900	Neovison vison	unknown	unknown	GR	B.1.1.298	NA
665	EPI_ISL_683231	hCoV-19/mink/Denmark/mDK-485/2020	betacoronavirus	2020-10-22	Europe	Demnark	29900	Neovison vison	unknown	unknown	GR	B.1.1.298	NA
666	EPI_ISL_683232	hCoV-19/mink/Denmark/mDK-486/2020	betacoronavirus	2020-10-22	Europe	Demnark	29900	Neovison vison	unknown	unknown	GR	B.1.1.298	NA
667	EPI_ISL_683233	hCoV-19/mink/Denmark/mDK-487/2020	betacoronavirus	2020-10-22	Europe	Demnark	29900	Neovison vison	unknown	unknown	GR	B.1.1.298	NA
668	EPI_ISL_683234	hCoV-19/mink/Denmark/mDK-488/2020	betacoronavirus	2020-10-22	Europe	Demnark	29900	Neovison vison	unknown	unknown	GR	B.1.1.298	NA
669	EPI_ISL_683235	hCoV-19/mink/Denmark/mDK-489/2020	betacoronavirus	2020-10-21	Europe	Demnark	29900	Neovison vison	unknown	unknown	GR	B.1.1.298	NA
670	EPI_ISL_683236	hCoV-19/mink/Denmark/mDK-490/2020	betacoronavirus	2020-10-21	Europe	Demnark	29900	Neovison vison	unknown	unknown	GR	B.1.1.298	NA
671	EPI_ISL_683237	hCoV-19/mink/Denmark/mDK-491/2020	betacoronavirus	2020-10-21	Europe	Demnark	29900	Neovison vison	unknown	unknown	GR	B.1.1.298	NA
672	EPI_ISL_683238	hCoV-19/mink/Denmark/mDK-492/2020	betacoronavirus	2020-10-21	Europe	Demnark	29900	Neovison vison	unknown	unknown	GR	B.1.1.298	NA
673	EPI_ISL_683239	hCoV-19/mink/Denmark/mDK-493/2020	betacoronavirus	2020-10-21	Europe	Demnark	29900	Neovison vison	unknown	unknown	GR	B.1.1.298	NA
674	EPI_ISL_683240	hCoV-19/mink/Denmark/mDK-494/2020	betacoronavirus	2020-10-21	Europe	Demnark	29900	Neovison vison	unknown	unknown	GR	B.1.1.298	NA
675	EPI_ISL_683241	hCoV-19/mink/Denmark/mDK-495/2020	betacoronavirus	2020-10-21	Europe	Demnark	29900	Neovison vison	unknown	unknown	GR	B.1.1.298	NA
676	EPI_ISL_683242	hCoV-19/mink/Denmark/mDK-496/2020	betacoronavirus	2020-10-21	Europe	Demnark	29900	Neovison vison	unknown	unknown	GR	B.1.1.298	NA
677	EPI_ISL_683243	hCoV-19/mink/Denmark/mDK-497/2020	betacoronavirus	2020-10-21	Europe	Demnark	29900	Neovison vison	unknown	unknown	GR	B.1.1.298	NA
678	EPI_ISL_683244	hCoV-19/mink/Denmark/mDK-498/2020	betacoronavirus	2020-10-21	Europe	Demnark	29900	Neovison vison	unknown	unknown	GR	B.1	NA
679	EPI_ISL_683245	hCoV-19/mink/Denmark/mDK-499/2020	betacoronavirus	2020-10-21	Europe	Demnark	29900	Neovison vison	unknown	unknown	GR	B.1	NA
680	EPI_ISL_683246	hCoV-19/mink/Denmark/mDK-501/2020	betacoronavirus	2020-10-21	Europe	Demnark	29900	Neovison vison	unknown	unknown	GR	B.1.1.298	NA
681	EPI_ISL_683247	hCoV-19/mink/Denmark/mDK-502/2020	betacoronavirus	2020-10-21	Europe	Demnark	29900	Neovison vison	unknown	unknown	GR	B.1.1.298	NA
682	EPI_ISL_683248	hCoV-19/mink/Denmark/mDK-503/2020	betacoronavirus	2020-10-21	Europe	Demnark	29900	Neovison vison	unknown	unknown	GR	B.1.1.298	NA
683	EPI_ISL_683249	hCoV-19/mink/Denmark/mDK-504/2020	betacoronavirus	2020-10-21	Europe	Demnark	29900	Neovison vison	unknown	unknown	GR	B.1.1.298	NA
684	EPI_ISL_683250	hCoV-19/mink/Denmark/mDK-505/2020	betacoronavirus	2020-10-21	Europe	Demnark	29900	Neovison vison	unknown	unknown	GR	B.1.1.298	NA
685	EPI_ISL_683251	hCoV-19/mink/Denmark/mDK-506/2020	betacoronavirus	2020-10-21	Europe	Demnark	29900	Neovison vison	unknown	unknown	GR	B.1.1.298	NA
686	EPI_ISL_683252	hCoV-19/mink/Denmark/mDK-507/2020	betacoronavirus	2020-10-21	Europe	Demnark	29900	Neovison vison	unknown	unknown	GR	B.1.1.298	NA
687	EPI_ISL_683253	hCoV-19/mink/Denmark/mDK-508/2020	betacoronavirus	2020-10-21	Europe	Demnark	29900	Neovison vison	unknown	unknown	GR	B.1.1.298	NA
688	EPI_ISL_683254	hCoV-19/mink/Denmark/mDK-509/2020	betacoronavirus	2020-10-21	Europe	Demnark	29900	Neovison vison	unknown	unknown	GR	B.1.1.298	NA
689	EPI_ISL_683255	hCoV-19/mink/Denmark/mDK-510/2020	betacoronavirus	2020-11-18	Europe	Demnark	29900	Neovison vison	unknown	unknown	GR	B.1	NA
690	EPI_ISL_683256	hCoV-19/mink/Denmark/mDK-511/2020	betacoronavirus	2020-11-18	Europe	Demnark	29900	Neovison vison	unknown	unknown	GR	B.1	NA
691	EPI_ISL_683257	hCoV-19/mink/Denmark/mDK-512/2020	betacoronavirus	2020-11-18	Europe	Demnark	29900	Neovison vison	unknown	unknown	GR	B.1	NA
692	EPI_ISL_683261	hCoV-19/mink/Denmark/mDK-519/2020	betacoronavirus	2020-10-20	Europe	Demnark	29900	Neovison vison	unknown	unknown	GR	B.1.1.298	NA
693	EPI_ISL_683262	hCoV-19/mink/Denmark/mDK-520/2020	betacoronavirus	2020-10-20	Europe	Demnark	29900	Neovison vison	unknown	unknown	GR	B.1.1.298	NA
694	EPI_ISL_683263	hCoV-19/mink/Denmark/mDK-521/2020	betacoronavirus	2020-10-20	Europe	Demnark	29900	Neovison vison	unknown	unknown	GR	B.1.1.298	NA
695	EPI_ISL_683264	hCoV-19/mink/Denmark/mDK-522/2020	betacoronavirus	2020-10-20	Europe	Demnark	29900	Neovison vison	unknown	unknown	GR	B.1.1.298	NA
696	EPI_ISL_683265	hCoV-19/mink/Denmark/mDK-523/2020	betacoronavirus	2020-10-20	Europe	Demnark	29900	Neovison vison	unknown	unknown	GR	B.1.1.298	NA
697	EPI_ISL_683266	hCoV-19/mink/Denmark/mDK-524/2020	betacoronavirus	2020-10-20	Europe	Demnark	29900	Neovison vison	unknown	unknown	GR	B.1.1.298	NA
698	EPI_ISL_683267	hCoV-19/mink/Denmark/mDK-525/2020	betacoronavirus	2020-10-16	Europe	Demnark	29900	Neovison vison	unknown	unknown	GR	B.1.1.298	NA
699	EPI_ISL_683268	hCoV-19/mink/Denmark/mDK-526/2020	betacoronavirus	2020-10-16	Europe	Demnark	29900	Neovison vison	unknown	unknown	GR	B.1.1.298	NA
700	EPI_ISL_683269	hCoV-19/mink/Denmark/mDK-527/2020	betacoronavirus	2020-10-16	Europe	Demnark	29900	Neovison vison	unknown	unknown	GR	B.1.1.298	NA
701	EPI_ISL_683270	hCoV-19/mink/Denmark/mDK-528/2020	betacoronavirus	2020-10-16	Europe	Demnark	29900	Neovison vison	unknown	unknown	GR	B.1.1.298	NA
702	EPI_ISL_683271	hCoV-19/mink/Denmark/mDK-530/2020	betacoronavirus	2020-10-16	Europe	Demnark	29900	Neovison vison	unknown	unknown	GR	B.1.1.298	NA
703	EPI_ISL_683272	hCoV-19/mink/Denmark/mDK-531/2020	betacoronavirus	2020-10-19	Europe	Demnark	29900	Neovison vison	unknown	unknown	GR	B.1.1.298	NA
704	EPI_ISL_683273	hCoV-19/mink/Denmark/mDK-532/2020	betacoronavirus	2020-10-19	Europe	Demnark	29900	Neovison vison	unknown	unknown	GV	B.1	NA
705	EPI_ISL_683274	hCoV-19/mink/Denmark/mDK-533/2020	betacoronavirus	2020-10-19	Europe	Demnark	29900	Neovison vison	unknown	unknown	GR	B.1.1.298	NA
706	EPI_ISL_683275	hCoV-19/mink/Denmark/mDK-535/2020	betacoronavirus	2020-10-16	Europe	Demnark	29900	Neovison vison	unknown	unknown	GR	B.1.1.298	NA
707	EPI_ISL_683276	hCoV-19/mink/Denmark/mDK-536/2020	betacoronavirus	2020-10-16	Europe	Demnark	29900	Neovison vison	unknown	unknown	GR	B.1.1.298	NA
708	EPI_ISL_683277	hCoV-19/mink/Denmark/mDK-538/2020	betacoronavirus	2020-10-19	Europe	Demnark	29900	Neovison vison	unknown	unknown	GR	B.1.1.298	NA
709	EPI_ISL_683278	hCoV-19/mink/Denmark/mDK-539/2020	betacoronavirus	2020-10-19	Europe	Demnark	29900	Neovison vison	unknown	unknown	GR	B.1.1.298	NA
710	EPI_ISL_683279	hCoV-19/mink/Denmark/mDK-540/2020	betacoronavirus	2020-10-16	Europe	Demnark	29900	Neovison vison	unknown	unknown	GR	B.1.1.298	NA
711	EPI_ISL_683280	hCoV-19/mink/Denmark/mDK-541/2020	betacoronavirus	2020-10-16	Europe	Demnark	29900	Neovison vison	unknown	unknown	GR	B.1.1.298	NA
712	EPI_ISL_683281	hCoV-19/mink/Denmark/mDK-543/2020	betacoronavirus	2020-10-16	Europe	Demnark	29900	Neovison vison	unknown	unknown	GR	B.1.1.298	NA
713	EPI_ISL_683282	hCoV-19/mink/Denmark/mDK-544/2020	betacoronavirus	2020-10-16	Europe	Demnark	29900	Neovison vison	unknown	unknown	GR	B.1.1.298	NA
714	EPI_ISL_683283	hCoV-19/mink/Denmark/mDK-545/2020	betacoronavirus	2020-10-16	Europe	Demnark	29900	Neovison vison	unknown	unknown	GR	B.1.1.298	NA
715	EPI_ISL_683284	hCoV-19/mink/Denmark/mDK-546/2020	betacoronavirus	2020-10-19	Europe	Demnark	29900	Neovison vison	unknown	unknown	GR	B.1.1.298	NA
716	EPI_ISL_683285	hCoV-19/mink/Denmark/mDK-547/2020	betacoronavirus	2020-10-19	Europe	Demnark	29900	Neovison vison	unknown	unknown	GR	B.1.1.298	NA
717	EPI_ISL_683286	hCoV-19/mink/Denmark/mDK-548/2020	betacoronavirus	2020-10-19	Europe	Demnark	29900	Neovison vison	unknown	unknown	GR	B.1.1.298	NA
718	EPI_ISL_683287	hCoV-19/mink/Denmark/mDK-549/2020	betacoronavirus	2020-10-19	Europe	Demnark	29900	Neovison vison	unknown	unknown	GR	B.1.1.298	NA
719	EPI_ISL_683288	hCoV-19/mink/Denmark/mDK-550/2020	betacoronavirus	2020-10-19	Europe	Demnark	29900	Neovison vison	unknown	unknown	GR	B.1.1.298	NA
720	EPI_ISL_683289	hCoV-19/mink/Denmark/mDK-551/2020	betacoronavirus	2020-10-19	Europe	Demnark	29900	Neovison vison	unknown	unknown	GR	B.1.1.298	NA
721	EPI_ISL_683290	hCoV-19/mink/Denmark/mDK-552/2020	betacoronavirus	2020-10-19	Europe	Demnark	29900	Neovison vison	unknown	unknown	GR	B.1.1.298	NA
722	EPI_ISL_683291	hCoV-19/mink/Denmark/mDK-553/2020	betacoronavirus	2020-10-19	Europe	Demnark	29900	Neovison vison	unknown	unknown	GR	B.1.1.298	NA
723	EPI_ISL_683292	hCoV-19/mink/Denmark/mDK-554/2020	betacoronavirus	2020-10-19	Europe	Demnark	29900	Neovison vison	unknown	unknown	GR	B.1.1.298	NA
724	EPI_ISL_683293	hCoV-19/mink/Denmark/mDK-555/2020	betacoronavirus	2020-10-19	Europe	Demnark	29900	Neovison vison	unknown	unknown	GR	B.1.1.298	NA
725	EPI_ISL_683294	hCoV-19/mink/Denmark/mDK-556/2020	betacoronavirus	2020-10-19	Europe	Demnark	29900	Neovison vison	unknown	unknown	GR	B.1.1.298	NA
726	EPI_ISL_683295	hCoV-19/mink/Denmark/mDK-557/2020	betacoronavirus	2020-10-19	Europe	Demnark	29900	Neovison vison	unknown	unknown	GR	B.1.1.298	NA
727	EPI_ISL_683296	hCoV-19/mink/Denmark/mDK-558/2020	betacoronavirus	2020-10-19	Europe	Demnark	29900	Neovison vison	unknown	unknown	GR	B.1.1.298	NA
728	EPI_ISL_683297	hCoV-19/mink/Denmark/mDK-560/2020	betacoronavirus	2020-10-19	Europe	Demnark	29900	Neovison vison	unknown	unknown	G	B.1	NA
729	EPI_ISL_683298	hCoV-19/mink/Denmark/mDK-562/2020	betacoronavirus	2020-10-15	Europe	Demnark	29900	Neovison vison	unknown	unknown	GR	B.1.1.298	NA
730	EPI_ISL_683299	hCoV-19/mink/Denmark/mDK-563/2020	betacoronavirus	2020-10-15	Europe	Demnark	29900	Neovison vison	unknown	unknown	GR	B.1.1.298	NA
731	EPI_ISL_683300	hCoV-19/mink/Denmark/mDK-564/2020	betacoronavirus	2020-10-15	Europe	Demnark	29900	Neovison vison	unknown	unknown	GR	B.1.1.298	NA
732	EPI_ISL_683301	hCoV-19/mink/Denmark/mDK-565/2020	betacoronavirus	2020-10-15	Europe	Demnark	29900	Neovison vison	unknown	unknown	GR	B.1.1.298	NA
733	EPI_ISL_683302	hCoV-19/mink/Denmark/mDK-566/2020	betacoronavirus	2020-10-15	Europe	Demnark	29900	Neovison vison	unknown	unknown	GR	B.1.1.298	NA
734	EPI_ISL_683303	hCoV-19/mink/Denmark/mDK-567/2020	betacoronavirus	2020-10-15	Europe	Demnark	29900	Neovison vison	unknown	unknown	GR	B.1.1.298	NA
735	EPI_ISL_683304	hCoV-19/mink/Denmark/mDK-568/2020	betacoronavirus	2020-10-15	Europe	Demnark	29900	Neovison vison	unknown	unknown	GR	B.1.1.298	NA
736	EPI_ISL_683305	hCoV-19/mink/Denmark/mDK-569/2020	betacoronavirus	2020-10-15	Europe	Demnark	29900	Neovison vison	unknown	unknown	GR	B.1.1.298	NA
737	EPI_ISL_683306	hCoV-19/mink/Denmark/mDK-570/2020	betacoronavirus	2020-10-15	Europe	Demnark	29900	Neovison vison	unknown	unknown	GR	B.1.1.298	NA
738	EPI_ISL_683307	hCoV-19/mink/Denmark/mDK-571/2020	betacoronavirus	2020-10-15	Europe	Demnark	29900	Neovison vison	unknown	unknown	GR	B.1.1.298	NA
739	EPI_ISL_683308	hCoV-19/mink/Denmark/mDK-574/2020	betacoronavirus	2020-10-15	Europe	Demnark	29900	Neovison vison	unknown	unknown	GR	B.1.1.298	NA
740	EPI_ISL_683309	hCoV-19/mink/Denmark/mDK-575/2020	betacoronavirus	2020-10-15	Europe	Demnark	29900	Neovison vison	unknown	unknown	GR	B.1.1.298	NA
741	EPI_ISL_683310	hCoV-19/mink/Denmark/mDK-576/2020	betacoronavirus	2020-10-14	Europe	Demnark	29900	Neovison vison	unknown	unknown	GR	B.1.1.298	NA
742	EPI_ISL_683311	hCoV-19/mink/Denmark/mDK-577/2020	betacoronavirus	2020-10-14	Europe	Demnark	29900	Neovison vison	unknown	unknown	GR	B.1.1.298	NA
743	EPI_ISL_683312	hCoV-19/mink/Denmark/mDK-578/2020	betacoronavirus	2020-10-14	Europe	Demnark	29900	Neovison vison	unknown	unknown	GR	B.1.1.298	NA
744	EPI_ISL_683313	hCoV-19/mink/Denmark/mDK-579/2020	betacoronavirus	2020-10-14	Europe	Demnark	29900	Neovison vison	unknown	unknown	GR	B.1.1.298	NA
745	EPI_ISL_683314	hCoV-19/mink/Denmark/mDK-580/2020	betacoronavirus	2020-10-14	Europe	Demnark	29900	Neovison vison	unknown	unknown	GR	B.1.1.298	NA
746	EPI_ISL_683315	hCoV-19/mink/Denmark/mDK-581/2020	betacoronavirus	2020-10-14	Europe	Demnark	29900	Neovison vison	unknown	unknown	GR	B.1.1.298	NA
747	EPI_ISL_683316	hCoV-19/mink/Denmark/mDK-582/2020	betacoronavirus	2020-10-14	Europe	Demnark	29900	Neovison vison	unknown	unknown	GR	B.1.1.298	NA
748	EPI_ISL_683317	hCoV-19/mink/Denmark/mDK-583/2020	betacoronavirus	2020-10-14	Europe	Demnark	29900	Neovison vison	unknown	unknown	GR	B.1.1.298	NA
749	EPI_ISL_683318	hCoV-19/mink/Denmark/mDK-584/2020	betacoronavirus	2020-10-14	Europe	Demnark	29900	Neovison vison	unknown	unknown	GR	B.1.1.298	NA
750	EPI_ISL_683319	hCoV-19/mink/Denmark/mDK-585/2020	betacoronavirus	2020-10-14	Europe	Demnark	29900	Neovison vison	unknown	unknown	GR	B.1.1.298	NA
751	EPI_ISL_683320	hCoV-19/mink/Denmark/mDK-586/2020	betacoronavirus	2020-10-14	Europe	Demnark	29900	Neovison vison	unknown	unknown	GR	B.1.1.298	NA
752	EPI_ISL_683321	hCoV-19/mink/Denmark/mDK-587/2020	betacoronavirus	2020-10-14	Europe	Demnark	29900	Neovison vison	unknown	unknown	GR	B.1.1.298	NA
753	EPI_ISL_683322	hCoV-19/mink/Denmark/mDK-588/2020	betacoronavirus	2020-10-13	Europe	Demnark	29900	Neovison vison	unknown	unknown	GR	B.1.1.298	NA
754	EPI_ISL_683323	hCoV-19/mink/Denmark/mDK-589/2020	betacoronavirus	2020-10-13	Europe	Demnark	29900	Neovison vison	unknown	unknown	GR	B.1.1.298	NA
755	EPI_ISL_683324	hCoV-19/mink/Denmark/mDK-590/2020	betacoronavirus	2020-10-13	Europe	Demnark	29900	Neovison vison	unknown	unknown	GR	B.1.1.298	NA
756	EPI_ISL_683325	hCoV-19/mink/Denmark/mDK-591/2020	betacoronavirus	2020-10-13	Europe	Demnark	29900	Neovison vison	unknown	unknown	GR	B.1.1.298	NA
757	EPI_ISL_683326	hCoV-19/mink/Denmark/mDK-592/2020	betacoronavirus	2020-10-13	Europe	Demnark	29900	Neovison vison	unknown	unknown	GR	B.1.1.298	NA
758	EPI_ISL_683327	hCoV-19/mink/Denmark/mDK-593/2020	betacoronavirus	2020-10-13	Europe	Demnark	29900	Neovison vison	unknown	unknown	GR	B.1.1.298	NA
759	EPI_ISL_683328	hCoV-19/mink/Denmark/mDK-595/2020	betacoronavirus	2020-10-13	Europe	Demnark	29900	Neovison vison	unknown	unknown	GR	B.1.1.298	NA
760	EPI_ISL_851055	hCoV-19/mink/Lithuania/MR-LUHS-Eilnr1479513/2020	betacoronavirus	2020-11	Europe	Lithuania	29900	Neovison vison	unknown	unknown	GR	B.1.1	NA
761	EPI_ISL_851056	hCoV-19/mink/Lithuania/MR-LUHS-Eilnr147952/2020	betacoronavirus	2020-11	Europe	Lithuania	29900	Neovison vison	unknown	unknown	GR	B.1.1	NA
762	EPI_ISL_851057	hCoV-19/mink/Lithuania/MR-LUHS-Eilnr147957/2020	betacoronavirus	2020-11	Europe	Lithuania	29900	Neovison vison	unknown	unknown	GR	B.1.1	NA
763	EPI_ISL_851061	hCoV-19/mink/Lithuania/MR-LUHS-Eilnr173423/2020	betacoronavirus	2020-11	Europe	Lithuania	29900	Neovison vison	unknown	unknown	GR	B.1.1	NA
764	EPI_ISL_984305	hCoV-19/mink/Poland/210209_3596/2021	betacoronavirus	2021-01-27	Europe	Poland	29900	Neovison vison	unknown	unknown	GR	B.1.1	NA
765	EPI_ISL_984307	hCoV-19/mink/Poland/210209_3597/2021	betacoronavirus	2021-01-27	Europe	Poland	29900	Neovison vison	unknown	unknown	O	B.1.1	NA
